# Supplementary material for: Au20( t Bu3P)8: A Highly Symmetric Metalloid Gold Cluster in Oxidation State 0
Source: Angew Chem Int Ed Engl. 2022 Jul 28;61(36):e202206019. doi: 10.1002/anie.202206019 (PMC9546110; doi:10.1002/anie.202206019)
Supplement: Supplementary file 1 — Supporting Information [file ANIE-61-0-s002.cif]

data_57_sq
_audit_creation_date               2020-08-03
_audit_creation_method
;
Olex2 1.2
(compiled 2018.05.29 svn.r3508 for OlexSys, GUI svn.r5506)
;
_shelx_SHELXL_version_number       '2014/7'
_audit_contact_author_address      ?
_audit_contact_author_email        ?
_audit_contact_author_name         ''
_audit_contact_author_phone        ?
_publ_contact_author_id_orcid      ?
_publ_section_references
;
Dolomanov, O.V., Bourhis, L.J., Gildea, R.J, Howard, J.A.K. & Puschmann, H.
 (2009), J. Appl. Cryst. 42, 339-341.

Sheldrick, G.M. (2015). Acta Cryst. A71, 3-8.

Sheldrick, G.M. (2015). Acta Cryst. C71, 3-8.
;
_chemical_name_common              ?
_chemical_name_systematic          ?
_chemical_formula_moiety           'C96 H216 Au20 P8'
_chemical_formula_sum              'C96 H216 Au20 P8'
_chemical_formula_weight           5557.77
_chemical_melting_point            ?
loop_
  _atom_type_symbol
  _atom_type_description
  _atom_type_scat_dispersion_real
  _atom_type_scat_dispersion_imag
  _atom_type_scat_source
 'C' 'C' 0.0033 0.0016 'International Tables Vol C Tables 4.2.6.8 and 6.1.1.4'
 'H' 'H' 0.0000 0.0000 'International Tables Vol C Tables 4.2.6.8 and 6.1.1.4'
 'Au' 'Au' -2.0133 8.8022
 'International Tables Vol C Tables 4.2.6.8 and 6.1.1.4'
 'P' 'P' 0.1023 0.0942 'International Tables Vol C Tables 4.2.6.8 and 6.1.1.4'

_shelx_space_group_comment
;
The symmetry employed for this shelxl refinement is uniquely defined
by the following loop, which should always be used as a source of
symmetry information in preference to the above space-group names.
They are only intended as comments.
;
_space_group_crystal_system        'trigonal'
_space_group_IT_number             148
_space_group_name_H-M_alt          'R -3'
_space_group_name_Hall             '-R 3'
loop_
  _space_group_symop_operation_xyz
 'x, y, z'
 '-y, x-y, z'
 '-x+y, -x, z'
 'x+2/3, y+1/3, z+1/3'
 '-y+2/3, x-y+1/3, z+1/3'
 '-x+y+2/3, -x+1/3, z+1/3'
 'x+1/3, y+2/3, z+2/3'
 '-y+1/3, x-y+2/3, z+2/3'
 '-x+y+1/3, -x+2/3, z+2/3'
 '-x, -y, -z'
 'y, -x+y, -z'
 'x-y, x, -z'
 '-x+2/3, -y+1/3, -z+1/3'
 'y+2/3, -x+y+1/3, -z+1/3'
 'x-y+2/3, x+1/3, -z+1/3'
 '-x+1/3, -y+2/3, -z+2/3'
 'y+1/3, -x+y+2/3, -z+2/3'
 'x-y+1/3, x+2/3, -z+2/3'

_cell_length_a                     19.2061(9)
_cell_length_b                     19.2061(9)
_cell_length_c                     33.727(2)
_cell_angle_alpha                  90
_cell_angle_beta                   90
_cell_angle_gamma                  120
_cell_volume                       10774.1(12)
_cell_formula_units_Z              3
_cell_measurement_reflns_used      9977
_cell_measurement_temperature      150
_cell_measurement_theta_max        29.241
_cell_measurement_theta_min        2.522
_shelx_estimated_absorpt_T_max     ?
_shelx_estimated_absorpt_T_min     ?
_exptl_absorpt_coefficient_mu      20.452
_exptl_absorpt_correction_T_max    0.7461
_exptl_absorpt_correction_T_min    0.5810
_exptl_absorpt_correction_type     multi-scan
_exptl_absorpt_process_details    
 'SADABS-2016/2 (Bruker,2016/2) was used for absorption correction. wR2(int) was 0.1229 before and 0.0683 after correction. The Ratio of minimum to maximum transmission is 0.7787. The \l/2 correction factor is Not present.'
_exptl_absorpt_special_details     ?
_exptl_crystal_colour              black
_exptl_crystal_colour_primary      black
_exptl_crystal_density_diffrn      2.570
_exptl_crystal_density_meas        ?
_exptl_crystal_density_method      ?
_exptl_crystal_description         block
_exptl_crystal_F_000               7476
_exptl_crystal_size_max            0.087
_exptl_crystal_size_mid            0.047
_exptl_crystal_size_min            0.047
_exptl_transmission_factor_max     ?
_exptl_transmission_factor_min     ?
_diffrn_reflns_av_R_equivalents    0.0696
_diffrn_reflns_av_unetI/netI       0.0229
_diffrn_reflns_Laue_measured_fraction_full  0.999
_diffrn_reflns_Laue_measured_fraction_max  0.999
_diffrn_reflns_limit_h_max         23
_diffrn_reflns_limit_h_min         -23
_diffrn_reflns_limit_k_max         23
_diffrn_reflns_limit_k_min         -23
_diffrn_reflns_limit_l_max         41
_diffrn_reflns_limit_l_min         -41
_diffrn_reflns_number              96935
_diffrn_reflns_point_group_measured_fraction_full  0.999
_diffrn_reflns_point_group_measured_fraction_max  0.999
_diffrn_reflns_theta_full          25.242
_diffrn_reflns_theta_max           25.998
_diffrn_reflns_theta_min           2.121
_diffrn_ambient_temperature        150.01
_diffrn_detector                   'Bruker APEX2 area detector'
_diffrn_detector_area_resol_mean   7.9
_diffrn_detector_type              'CCD area detector'
_diffrn_measured_fraction_theta_full  0.999
_diffrn_measured_fraction_theta_max  0.999
_diffrn_measurement_device         'three-circle diffractometer'
_diffrn_measurement_device_type    'Bruker SMART APEX2 area detector'
_diffrn_measurement_method         '\w and \f scans'
_diffrn_radiation_monochromator    'mirror optics'
_diffrn_radiation_probe            x-ray
_diffrn_radiation_type             MoK\a
_diffrn_radiation_wavelength       0.71073
_diffrn_source                     'microfocus sealed X-ray tube'
_diffrn_source_type                'Incoatec I\ms'
_reflns_Friedel_coverage           0.000
_reflns_Friedel_fraction_full      .
_reflns_Friedel_fraction_max       .
_reflns_number_gt                  4031
_reflns_number_total               4723
_reflns_special_details
;
 Reflections were merged by SHELXL according to the crystal
 class for the calculation of statistics and refinement.
 
 Structure factors included contributions from the .fab file.
 
 _reflns_Friedel_fraction is defined as the number of unique
 Friedel pairs measured divided by the number that would be
 possible theoretically, ignoring centric projections and
 systematic absences.
;
_reflns_threshold_expression       'I > 2\s(I)'
_computing_cell_refinement         'SAINT V8.40A (Bruker, 2016)'
_computing_data_collection         ?
_computing_data_reduction          'SAINT V8.40A (Bruker, 2016)'
_computing_molecular_graphics      'Olex2 (Dolomanov et al., 2009)'
_computing_publication_material    'Olex2 (Dolomanov et al., 2009)'
_computing_structure_refinement    'ShelXL (Sheldrick, 2015)'
_computing_structure_solution      'ShelXT (Sheldrick, 2015)'
_refine_diff_density_max           4.680
_refine_diff_density_min           -1.007
_refine_diff_density_rms           0.185
_refine_ls_extinction_coef         .
_refine_ls_extinction_method       none
_refine_ls_goodness_of_fit_ref     1.091
_refine_ls_hydrogen_treatment      constr
_refine_ls_matrix_type             full
_refine_ls_number_parameters       296
_refine_ls_number_reflns           4723
_refine_ls_number_restraints       282
_refine_ls_R_factor_all            0.0307
_refine_ls_R_factor_gt             0.0231
_refine_ls_restrained_S_all        1.088
_refine_ls_shift/su_max            0.003
_refine_ls_shift/su_mean           0.000
_refine_ls_structure_factor_coef   Fsqd
_refine_ls_weighting_details      
 'w=1/[\s^2^(Fo^2^)+(0.0195P)^2^+186.4302P] where P=(Fo^2^+2Fc^2^)/3'
_refine_ls_weighting_scheme        calc
_refine_ls_wR_factor_gt            0.0508
_refine_ls_wR_factor_ref           0.0541
_refine_special_details            ?
_olex2_refinement_description
;
1. Fixed Uiso
 At 1.5 times of:
  All C(H,H,H) groups
2. Uiso/Uaniso restraints and constraints
C405 \\sim C417: within 2A with sigma of 0.01 and sigma for terminal atoms of
0.02
C402 \\sim C415: within 2A with sigma of 0.01 and sigma for terminal atoms of
0.02
Uanis(C408) \\sim Ueq, Uanis(C418) \\sim Ueq, Uanis(C417) \\sim Ueq,
Uanis(C405) \\sim Ueq, Uanis(C419) \\sim Ueq, Uanis(C407) \\sim Ueq,
Uanis(C406) \\sim Ueq, Uanis(C420) \\sim Ueq: with sigma of 0.01 and sigma for
terminal atoms of 0.02
Uanis(C402) \\sim Ueq, Uanis(C415) \\sim Ueq, Uanis(C401) \\sim Ueq,
Uanis(C413) \\sim Ueq, Uanis(C414) \\sim Ueq, Uanis(C404) \\sim Ueq,
Uanis(C403) \\sim Ueq, Uanis(C416) \\sim Ueq: with sigma of 0.01 and sigma for
terminal atoms of 0.02
Uanis(C409) \\sim Ueq, Uanis(C421) \\sim Ueq, Uanis(C424) \\sim Ueq,
Uanis(C411) \\sim Ueq, Uanis(C422) \\sim Ueq, Uanis(C410) \\sim Ueq,
Uanis(C423) \\sim Ueq, Uanis(C412) \\sim Ueq: with sigma of 0.01 and sigma for
terminal atoms of 0.02
3. Rigid body (RIGU) restrains
 C301, C302, C303, C304, C401, C402, C403, C404, C407, C409, C410, C411, C412,
 C417, C418, C420
 with sigma for 1-2 distances of 0.004 and sigma for 1-3 distances of 0.004
 C301, C302, C303, C304, C401, C402, C403, C404, C405, C406, C407, C408, C409,
 C410, C411, C412, C413, C414, C415, C416, C417, C418, C419, C420, C421, C422,
 C423, C424
 with sigma for 1-2 distances of 0.004 and sigma for 1-3 distances of 0.004
4. Others
 Sof(C407)=Sof(H40M)=Sof(H40N)=Sof(H40O)=Sof(C413)=Sof(C414)=Sof(H41J)=
 Sof(H41K)=Sof(H41L)=Sof(C415)=Sof(H41M)=Sof(H41N)=Sof(H41O)=Sof(C416)=
 Sof(H41P)=Sof(H41Q)=Sof(H41R)=Sof(C417)=Sof(C418)=Sof(H41S)=Sof(H41T)=
 Sof(H41U)=Sof(C420)=Sof(H42A)=Sof(H42B)=Sof(H42C)=Sof(C421)=Sof(C422)=
 Sof(H42D)=Sof(H42E)=Sof(H42F)=Sof(C423)=Sof(H42G)=Sof(H42H)=Sof(H42I)=
 Sof(C424)=Sof(H42J)=Sof(H42K)=Sof(H42L)=1-FVAR(1)
 Sof(C401)=Sof(C402)=Sof(H40A)=Sof(H40B)=Sof(H40C)=Sof(C403)=Sof(H40D)=
 Sof(H40E)=Sof(H40F)=Sof(C404)=Sof(H40G)=Sof(H40H)=Sof(H40I)=Sof(C405)=
 Sof(C406)=Sof(H40J)=Sof(H40K)=Sof(H40L)=Sof(C408)=Sof(H40P)=Sof(H40Q)=
 Sof(H40R)=Sof(C409)=Sof(C410)=Sof(H41A)=Sof(H41B)=Sof(H41C)=Sof(C411)=
 Sof(H41D)=Sof(H41E)=Sof(H41F)=Sof(C412)=Sof(H41G)=Sof(H41H)=Sof(H41I)=
 Sof(C419)=Sof(H41V)=Sof(H41W)=Sof(H41X)=FVAR(1)
5.a Me refined with riding coordinates:
 C302(H30A,H30B,H30C), C303(H30D,H30E,H30F), C304(H30G,H30H,H30I), C402(H40A,
 H40B,H40C), C403(H40D,H40E,H40F), C404(H40G,H40H,H40I), C406(H40J,H40K,H40L),
 C407(H40M,H40N,H40O), C408(H40P,H40Q,H40R), C410(H41A,H41B,H41C), C411(H41D,
 H41E,H41F), C412(H41G,H41H,H41I), C414(H41J,H41K,H41L), C415(H41M,H41N,H41O),
 C416(H41P,H41Q,H41R), C418(H41S,H41T,H41U), C419(H41V,H41W,H41X), C420(H42A,
 H42B,H42C), C422(H42D,H42E,H42F), C423(H42G,H42H,H42I), C424(H42J,H42K,H42L)
;
_atom_sites_solution_hydrogens     geom
_atom_sites_solution_primary       dual
_atom_sites_solution_secondary     ?
loop_
  _atom_site_label
  _atom_site_type_symbol
  _atom_site_fract_x
  _atom_site_fract_y
  _atom_site_fract_z
  _atom_site_U_iso_or_equiv
  _atom_site_adp_type
  _atom_site_occupancy
  _atom_site_site_symmetry_order
  _atom_site_calc_flag
  _atom_site_refinement_flags_posn
  _atom_site_refinement_flags_adp
  _atom_site_refinement_flags_occupancy
  _atom_site_disorder_assembly
  _atom_site_disorder_group
 Au1 Au 0.36889(2) 0.54625(2) 0.66630(2) 0.01927(7) Uani 1 1 d . . . . .
 Au2 Au 0.30414(2) 0.57420(2) 0.60060(2) 0.01829(6) Uani 1 1 d . . . . .
 Au3 Au 0.3333 0.6667 0.53476(2) 0.02112(10) Uani 1 3 d S T P . .
 Au4 Au 0.25710(2) 0.42068(2) 0.62281(2) 0.02123(7) Uani 1 1 d . . . . .
 P3 P 0.3333 0.6667 0.46656(9) 0.0240(6) Uani 1 3 d S T P . .
 P4 P 0.21672(10) 0.29325(9) 0.60001(5) 0.0215(3) Uani 1 1 d . . . . .
 C301 C 0.2971(7) 0.5615(6) 0.4465(3) 0.068(3) Uani 1 1 d . U . . .
 C302 C 0.2207(8) 0.5040(7) 0.4715(3) 0.100(4) Uani 1 1 d . U . . .
 H30A H 0.1787 0.5179 0.4670 0.150 Uiso 1 1 calc R . . . .
 H30B H 0.2010 0.4482 0.4634 0.150 Uiso 1 1 calc R . . . .
 H30C H 0.2347 0.5100 0.4997 0.150 Uiso 1 1 calc R . . . .
 C303 C 0.3604(8) 0.5382(7) 0.4542(3) 0.077(3) Uani 1 1 d . U . . .
 H30D H 0.3756 0.5467 0.4823 0.116 Uiso 1 1 calc R . . . .
 H30E H 0.3389 0.4815 0.4475 0.116 Uiso 1 1 calc R . . . .
 H30F H 0.4079 0.5715 0.4379 0.116 Uiso 1 1 calc R . . . .
 C304 C 0.2715(8) 0.5488(7) 0.4022(3) 0.088(4) Uani 1 1 d . U . . .
 H30G H 0.2305 0.5642 0.3980 0.133 Uiso 1 1 calc R . . . .
 H30H H 0.3184 0.5822 0.3856 0.133 Uiso 1 1 calc R . . . .
 H30I H 0.2494 0.4921 0.3952 0.133 Uiso 1 1 calc R . . . .
 C401 C 0.2950(9) 0.2631(8) 0.6116(5) 0.042(3) Uani 0.665(9) 1 d . U . A 1
 C402 C 0.3796(9) 0.3399(9) 0.6005(6) 0.064(4) Uani 0.665(9) 1 d . U . A 1
 H40A H 0.3806 0.3515 0.5722 0.096 Uiso 0.665(9) 1 calc R . . A 1
 H40B H 0.3870 0.3863 0.6159 0.096 Uiso 0.665(9) 1 calc R . . A 1
 H40C H 0.4230 0.3288 0.6067 0.096 Uiso 0.665(9) 1 calc R . . A 1
 C403 C 0.2980(11) 0.2492(10) 0.6552(5) 0.066(4) Uani 0.665(9) 1 d . U . A 1
 H40D H 0.3030 0.2954 0.6700 0.100 Uiso 0.665(9) 1 calc R . . A 1
 H40E H 0.2486 0.2005 0.6632 0.100 Uiso 0.665(9) 1 calc R . . A 1
 H40F H 0.3444 0.2426 0.6609 0.100 Uiso 0.665(9) 1 calc R . . A 1
 C404 C 0.2873(7) 0.1904(7) 0.5893(4) 0.041(3) Uani 0.665(9) 1 d . U . A 1
 H40G H 0.2853 0.1985 0.5607 0.062 Uiso 0.665(9) 1 calc R . . A 1
 H40H H 0.3338 0.1841 0.5953 0.062 Uiso 0.665(9) 1 calc R . . A 1
 H40I H 0.2379 0.1420 0.5975 0.062 Uiso 0.665(9) 1 calc R . . A 1
 C405 C 0.2022(11) 0.2870(9) 0.5450(5) 0.052(3) Uani 0.665(9) 1 d . U . A 1
 C406 C 0.2801(13) 0.3303(11) 0.5233(5) 0.079(5) Uani 0.665(9) 1 d . U . A 1
 H40J H 0.3127 0.3843 0.5345 0.118 Uiso 0.665(9) 1 calc R . . A 1
 H40K H 0.3090 0.3005 0.5259 0.118 Uiso 0.665(9) 1 calc R . . A 1
 H40L H 0.2699 0.3346 0.4952 0.118 Uiso 0.665(9) 1 calc R . . A 1
 C407 C 0.241(2) 0.2295(19) 0.5265(9) 0.073(8) Uani 0.335(9) 1 d . U . A 2
 H40M H 0.1876 0.1819 0.5302 0.110 Uiso 0.335(9) 1 calc R . . A 2
 H40N H 0.2535 0.2380 0.4982 0.110 Uiso 0.335(9) 1 calc R . . A 2
 H40O H 0.2812 0.2214 0.5402 0.110 Uiso 0.335(9) 1 calc R . . A 2
 C408 C 0.1544(13) 0.3336(11) 0.5362(5) 0.075(5) Uani 0.665(9) 1 d . U . A 1
 H40P H 0.1026 0.3067 0.5500 0.113 Uiso 0.665(9) 1 calc R . . A 1
 H40Q H 0.1861 0.3892 0.5456 0.113 Uiso 0.665(9) 1 calc R . . A 1
 H40R H 0.1453 0.3335 0.5076 0.113 Uiso 0.665(9) 1 calc R . . A 1
 C409 C 0.1203(8) 0.2190(8) 0.6244(5) 0.046(3) Uani 0.665(9) 1 d . U . A 1
 C410 C 0.0510(10) 0.2268(9) 0.6110(6) 0.070(4) Uani 0.665(9) 1 d . U . A 1
 H41A H 0.0653 0.2834 0.6121 0.105 Uiso 0.665(9) 1 calc R . . A 1
 H41B H 0.0372 0.2073 0.5837 0.105 Uiso 0.665(9) 1 calc R . . A 1
 H41C H 0.0048 0.1950 0.6283 0.105 Uiso 0.665(9) 1 calc R . . A 1
 C411 C 0.1290(11) 0.2439(8) 0.6705(5) 0.066(4) Uani 0.665(9) 1 d . U . A 1
 H41D H 0.1740 0.2406 0.6822 0.099 Uiso 0.665(9) 1 calc R . . A 1
 H41E H 0.1391 0.2991 0.6728 0.099 Uiso 0.665(9) 1 calc R . . A 1
 H41F H 0.0792 0.2073 0.6846 0.099 Uiso 0.665(9) 1 calc R . . A 1
 C412 C 0.0967(9) 0.1306(7) 0.6225(5) 0.062(4) Uani 0.665(9) 1 d . U . A 1
 H41G H 0.1420 0.1245 0.6313 0.094 Uiso 0.665(9) 1 calc R . . A 1
 H41H H 0.0503 0.0992 0.6397 0.094 Uiso 0.665(9) 1 calc R . . A 1
 H41I H 0.0827 0.1114 0.5951 0.094 Uiso 0.665(9) 1 calc R . . A 1
 C413 C 0.271(2) 0.251(2) 0.6277(11) 0.053(6) Uani 0.335(9) 1 d . U . A 2
 C414 C 0.239(2) 0.1614(18) 0.6198(11) 0.073(8) Uani 0.335(9) 1 d . U . A 2
 H41J H 0.2394 0.1527 0.5912 0.109 Uiso 0.335(9) 1 calc R . . A 2
 H41K H 0.2726 0.1442 0.6334 0.109 Uiso 0.335(9) 1 calc R . . A 2
 H41L H 0.1834 0.1302 0.6296 0.109 Uiso 0.335(9) 1 calc R . . A 2
 C415 C 0.3648(19) 0.307(2) 0.6177(9) 0.055(6) Uani 0.335(9) 1 d . U . A 2
 H41M H 0.3732 0.3049 0.5892 0.083 Uiso 0.335(9) 1 calc R . . A 2
 H41N H 0.3827 0.3621 0.6257 0.083 Uiso 0.335(9) 1 calc R . . A 2
 H41O H 0.3957 0.2869 0.6322 0.083 Uiso 0.335(9) 1 calc R . . A 2
 C416 C 0.268(2) 0.260(2) 0.6717(9) 0.064(7) Uani 0.335(9) 1 d . U . A 2
 H41P H 0.2881 0.3165 0.6783 0.095 Uiso 0.335(9) 1 calc R . . A 2
 H41Q H 0.2124 0.2274 0.6810 0.095 Uiso 0.335(9) 1 calc R . . A 2
 H41R H 0.3015 0.2415 0.6847 0.095 Uiso 0.335(9) 1 calc R . . A 2
 C417 C 0.241(2) 0.304(2) 0.5441(10) 0.049(5) Uani 0.335(9) 1 d . U . A 2
 C418 C 0.195(2) 0.338(2) 0.5220(10) 0.069(7) Uani 0.335(9) 1 d . U . A 2
 H41S H 0.1372 0.3002 0.5246 0.103 Uiso 0.335(9) 1 calc R . . A 2
 H41T H 0.2083 0.3898 0.5332 0.103 Uiso 0.335(9) 1 calc R . . A 2
 H41U H 0.2101 0.3439 0.4939 0.103 Uiso 0.335(9) 1 calc R . . A 2
 C419 C 0.1534(10) 0.2040(8) 0.5268(4) 0.061(4) Uani 0.665(9) 1 d . U . A 1
 H41V H 0.1017 0.1743 0.5406 0.091 Uiso 0.665(9) 1 calc R . . A 1
 H41W H 0.1439 0.2090 0.4987 0.091 Uiso 0.665(9) 1 calc R . . A 1
 H41X H 0.1830 0.1749 0.5295 0.091 Uiso 0.665(9) 1 calc R . . A 1
 C420 C 0.3249(19) 0.370(2) 0.5361(10) 0.067(7) Uani 0.335(9) 1 d . U . A 2
 H42A H 0.3628 0.3565 0.5489 0.100 Uiso 0.335(9) 1 calc R . . A 2
 H42B H 0.3345 0.3747 0.5074 0.100 Uiso 0.335(9) 1 calc R . . A 2
 H42C H 0.3327 0.4206 0.5467 0.100 Uiso 0.335(9) 1 calc R . . A 2
 C421 C 0.1020(14) 0.2244(14) 0.6039(8) 0.033(5) Uani 0.335(9) 1 d . U . A 2
 C422 C 0.0570(15) 0.2624(18) 0.5913(9) 0.049(6) Uani 0.335(9) 1 d . U . A 2
 H42D H 0.0768 0.3135 0.6053 0.074 Uiso 0.335(9) 1 calc R . . A 2
 H42E H 0.0639 0.2724 0.5626 0.074 Uiso 0.335(9) 1 calc R . . A 2
 H42F H -0.0001 0.2270 0.5972 0.074 Uiso 0.335(9) 1 calc R . . A 2
 C423 C 0.0672(18) 0.1468(17) 0.5807(9) 0.063(7) Uani 0.335(9) 1 d . U . A 2
 H42G H 0.0952 0.1178 0.5879 0.095 Uiso 0.335(9) 1 calc R . . A 2
 H42H H 0.0099 0.1135 0.5868 0.095 Uiso 0.335(9) 1 calc R . . A 2
 H42I H 0.0739 0.1589 0.5523 0.095 Uiso 0.335(9) 1 calc R . . A 2
 C424 C 0.0869(18) 0.212(2) 0.6489(9) 0.059(7) Uani 0.335(9) 1 d . U . A 2
 H42J H 0.1157 0.1863 0.6597 0.089 Uiso 0.335(9) 1 calc R . . A 2
 H42K H 0.1061 0.2643 0.6617 0.089 Uiso 0.335(9) 1 calc R . . A 2
 H42L H 0.0291 0.1778 0.6538 0.089 Uiso 0.335(9) 1 calc R . . A 2

loop_
  _atom_site_aniso_label
  _atom_site_aniso_U_11
  _atom_site_aniso_U_22
  _atom_site_aniso_U_33
  _atom_site_aniso_U_23
  _atom_site_aniso_U_13
  _atom_site_aniso_U_12
 Au1 0.01884(12) 0.01728(12) 0.02299(13) -0.00275(9) -0.00392(9) 0.01000(10)
 Au2 0.01994(12) 0.01501(12) 0.01971(13) 0.00060(9) 0.00022(9) 0.00858(10)
 Au3 0.02347(14) 0.02347(14) 0.0164(2) 0.000 0.000 0.01174(7)
 Au4 0.02472(13) 0.01359(12) 0.02455(13) -0.00291(9) -0.00051(10) 0.00897(10)
 P3 0.0263(9) 0.0263(9) 0.0196(14) 0.000 0.000 0.0131(5)
 P4 0.0233(8) 0.0149(8) 0.0258(9) -0.0037(6) -0.0011(7) 0.0091(7)
 C301 0.100(7) 0.048(5) 0.053(5) -0.009(4) -0.007(5) 0.034(5)
 C302 0.116(8) 0.052(6) 0.066(7) -0.017(5) 0.002(6) -0.006(6)
 C303 0.116(8) 0.065(7) 0.070(7) -0.018(5) -0.014(6) 0.060(6)
 C304 0.124(10) 0.069(7) 0.053(5) -0.014(5) -0.012(5) 0.034(7)
 C401 0.046(6) 0.035(5) 0.056(6) -0.013(4) -0.013(5) 0.028(5)
 C402 0.047(6) 0.049(6) 0.099(9) -0.009(6) -0.009(6) 0.026(5)
 C403 0.090(10) 0.073(9) 0.062(6) -0.019(5) -0.024(6) 0.060(8)
 C404 0.039(6) 0.036(5) 0.060(7) -0.014(5) -0.015(5) 0.028(5)
 C405 0.080(7) 0.045(5) 0.032(5) -0.012(4) -0.005(5) 0.033(5)
 C406 0.111(8) 0.059(8) 0.050(8) -0.019(7) 0.012(7) 0.031(7)
 C407 0.095(15) 0.064(9) 0.060(14) -0.005(8) 0.011(11) 0.040(9)
 C408 0.121(11) 0.070(8) 0.056(9) -0.015(7) -0.019(8) 0.064(8)
 C409 0.042(6) 0.030(5) 0.056(6) -0.005(4) 0.021(5) 0.012(4)
 C410 0.054(7) 0.043(7) 0.109(10) -0.013(7) 0.004(7) 0.021(6)
 C411 0.087(10) 0.036(7) 0.060(7) 0.002(5) 0.033(6) 0.019(7)
 C412 0.059(8) 0.024(5) 0.089(9) -0.004(5) 0.033(7) 0.009(5)
 C413 0.056(9) 0.053(9) 0.057(9) 0.007(6) -0.012(7) 0.032(6)
 C414 0.082(14) 0.057(9) 0.080(14) 0.002(8) -0.010(11) 0.035(8)
 C415 0.054(8) 0.063(10) 0.061(11) 0.018(8) -0.012(7) 0.038(7)
 C416 0.067(13) 0.073(13) 0.060(9) 0.011(8) -0.010(8) 0.042(11)
 C417 0.058(7) 0.049(7) 0.034(7) -0.004(5) 0.006(6) 0.023(6)
 C418 0.069(11) 0.089(13) 0.052(13) 0.019(10) 0.017(9) 0.043(10)
 C419 0.099(9) 0.051(6) 0.046(7) -0.023(5) -0.031(7) 0.048(6)
 C420 0.063(9) 0.070(10) 0.056(14) 0.015(9) 0.008(8) 0.024(7)
 C421 0.020(8) 0.034(8) 0.041(8) -0.001(6) -0.002(6) 0.011(6)
 C422 0.030(10) 0.063(11) 0.056(11) 0.005(9) -0.004(8) 0.023(9)
 C423 0.056(13) 0.053(9) 0.071(12) -0.012(8) -0.004(10) 0.019(9)
 C424 0.045(13) 0.075(14) 0.052(8) 0.002(7) 0.002(7) 0.025(11)

_geom_special_details
;
 All esds (except the esd in the dihedral angle between two l.s. planes)
 are estimated using the full covariance matrix.  The cell esds are taken
 into account individually in the estimation of esds in distances, angles
 and torsion angles; correlations between esds in cell parameters are only
 used when they are defined by crystal symmetry.  An approximate (isotropic)
 treatment of cell esds is used for estimating esds involving l.s. planes.
;
loop_
  _geom_bond_atom_site_label_1
  _geom_bond_atom_site_label_2
  _geom_bond_distance
  _geom_bond_site_symmetry_2
  _geom_bond_publ_flag
 Au1 Au1 2.7194(3) 15_556 ?
 Au1 Au1 2.7195(3) 14_456 ?
 Au1 Au2 2.7225(3) . ?
 Au1 Au2 2.7276(3) 15_556 ?
 Au1 Au4 2.7203(3) . ?
 Au1 Au4 2.7204(3) 15_556 ?
 Au2 Au1 2.7276(4) 14_456 ?
 Au2 Au2 2.7237(4) 3_565 ?
 Au2 Au2 2.7236(4) 2_665 ?
 Au2 Au3 2.7212(4) . ?
 Au2 Au4 2.7216(3) . ?
 Au3 Au2 2.7212(4) 3_565 ?
 Au3 Au2 2.7211(4) 2_665 ?
 Au3 P3 2.300(3) . ?
 Au4 Au1 2.7206(3) 14_456 ?
 Au4 P4 2.2988(16) . ?
 P3 C301 1.902(10) 2_665 ?
 P3 C301 1.902(10) 3_565 ?
 P3 C301 1.902(10) . ?
 P4 C401 1.903(14) . ?
 P4 C405 1.873(15) . ?
 P4 C409 1.871(13) . ?
 P4 C413 1.86(3) . ?
 P4 C417 1.93(3) . ?
 P4 C421 1.93(2) . ?
 C301 C302 1.569(15) . ?
 C301 C303 1.513(15) . ?
 C301 C304 1.554(14) . ?
 C302 H30A 0.9800 . ?
 C302 H30B 0.9800 . ?
 C302 H30C 0.9800 . ?
 C303 H30D 0.9800 . ?
 C303 H30E 0.9800 . ?
 C303 H30F 0.9800 . ?
 C304 H30G 0.9800 . ?
 C304 H30H 0.9800 . ?
 C304 H30I 0.9800 . ?
 C401 C402 1.60(2) . ?
 C401 C403 1.50(2) . ?
 C401 C404 1.527(16) . ?
 C402 H40A 0.9800 . ?
 C402 H40B 0.9800 . ?
 C402 H40C 0.9800 . ?
 C403 H40D 0.9800 . ?
 C403 H40E 0.9800 . ?
 C403 H40F 0.9800 . ?
 C404 H40G 0.9800 . ?
 C404 H40H 0.9800 . ?
 C404 H40I 0.9800 . ?
 C405 C406 1.49(2) . ?
 C405 C408 1.60(2) . ?
 C405 C419 1.517(19) . ?
 C406 H40J 0.9800 . ?
 C406 H40K 0.9800 . ?
 C406 H40L 0.9800 . ?
 C407 H40M 0.9800 . ?
 C407 H40N 0.9800 . ?
 C407 H40O 0.9800 . ?
 C407 C417 1.55(4) . ?
 C408 H40P 0.9800 . ?
 C408 H40Q 0.9800 . ?
 C408 H40R 0.9800 . ?
 C409 C410 1.48(2) . ?
 C409 C411 1.61(2) . ?
 C409 C412 1.524(17) . ?
 C410 H41A 0.9800 . ?
 C410 H41B 0.9800 . ?
 C410 H41C 0.9800 . ?
 C411 H41D 0.9800 . ?
 C411 H41E 0.9800 . ?
 C411 H41F 0.9800 . ?
 C412 H41G 0.9800 . ?
 C412 H41H 0.9800 . ?
 C412 H41I 0.9800 . ?
 C413 C414 1.53(4) . ?
 C413 C415 1.61(4) . ?
 C413 C416 1.50(4) . ?
 C414 H41J 0.9800 . ?
 C414 H41K 0.9800 . ?
 C414 H41L 0.9800 . ?
 C415 H41M 0.9800 . ?
 C415 H41N 0.9800 . ?
 C415 H41O 0.9800 . ?
 C416 H41P 0.9800 . ?
 C416 H41Q 0.9800 . ?
 C416 H41R 0.9800 . ?
 C417 C418 1.51(5) . ?
 C417 C420 1.49(4) . ?
 C418 H41S 0.9800 . ?
 C418 H41T 0.9800 . ?
 C418 H41U 0.9800 . ?
 C419 H41V 0.9800 . ?
 C419 H41W 0.9800 . ?
 C419 H41X 0.9800 . ?
 C420 H42A 0.9800 . ?
 C420 H42B 0.9800 . ?
 C420 H42C 0.9800 . ?
 C421 C422 1.45(4) . ?
 C421 C423 1.51(4) . ?
 C421 C424 1.54(4) . ?
 C422 H42D 0.9800 . ?
 C422 H42E 0.9800 . ?
 C422 H42F 0.9800 . ?
 C423 H42G 0.9800 . ?
 C423 H42H 0.9800 . ?
 C423 H42I 0.9800 . ?
 C424 H42J 0.9800 . ?
 C424 H42K 0.9800 . ?
 C424 H42L 0.9800 . ?

loop_
  _geom_angle_atom_site_label_1
  _geom_angle_atom_site_label_2
  _geom_angle_atom_site_label_3
  _geom_angle
  _geom_angle_site_symmetry_1
  _geom_angle_site_symmetry_3
  _geom_angle_publ_flag
 Au1 Au1 Au1 120.0 15_556 14_456 ?
 Au1 Au1 Au2 59.976(9) 15_556 15_556 ?
 Au1 Au1 Au2 90.623(10) 15_556 . ?
 Au1 Au1 Au2 89.459(10) 14_456 15_556 ?
 Au1 Au1 Au2 60.161(9) 14_456 . ?
 Au1 Au1 Au4 147.248(15) 15_556 . ?
 Au1 Au1 Au4 145.719(15) 14_456 15_556 ?
 Au1 Au1 Au4 60.006(10) 15_556 15_556 ?
 Au1 Au1 Au4 60.018(10) 14_456 . ?
 Au2 Au1 Au2 120.236(13) . 15_556 ?
 Au4 Au1 Au2 147.101(12) 15_556 . ?
 Au4 Au1 Au2 145.738(12) . 15_556 ?
 Au4 Au1 Au2 60.005(9) . . ?
 Au4 Au1 Au2 59.939(9) 15_556 15_556 ?
 Au4 Au1 Au4 140.980(11) . 15_556 ?
 Au1 Au2 Au1 59.864(7) . 14_456 ?
 Au1 Au2 Au2 89.480(10) . 2_665 ?
 Au1 Au2 Au2 119.906(7) . 3_565 ?
 Au2 Au2 Au1 119.843(7) 2_665 14_456 ?
 Au2 Au2 Au1 90.426(10) 3_565 14_456 ?
 Au2 Au2 Au2 60.0 2_665 3_565 ?
 Au3 Au2 Au1 145.847(11) . . ?
 Au3 Au2 Au1 147.020(11) . 14_456 ?
 Au3 Au2 Au2 59.969(6) . 2_665 ?
 Au3 Au2 Au2 59.970(6) . 3_565 ?
 Au3 Au2 Au4 141.270(12) . . ?
 Au4 Au2 Au1 59.903(8) . 14_456 ?
 Au4 Au2 Au1 59.956(8) . . ?
 Au4 Au2 Au2 145.854(13) . 2_665 ?
 Au4 Au2 Au2 146.878(13) . 3_565 ?
 Au2 Au3 Au2 60.060(12) 2_665 . ?
 Au2 Au3 Au2 60.061(12) 3_565 . ?
 Au2 Au3 Au2 60.059(12) 3_565 2_665 ?
 P3 Au3 Au2 144.698(7) . 3_565 ?
 P3 Au3 Au2 144.700(7) . 2_665 ?
 P3 Au3 Au2 144.699(7) . . ?
 Au1 Au4 Au1 59.976(9) . 14_456 ?
 Au1 Au4 Au2 60.159(9) 14_456 . ?
 Au1 Au4 Au2 60.039(9) . . ?
 P4 Au4 Au1 144.45(4) . 14_456 ?
 P4 Au4 Au1 145.17(4) . . ?
 P4 Au4 Au2 144.48(4) . . ?
 C301 P3 Au3 110.8(3) . . ?
 C301 P3 Au3 110.8(3) 2_665 . ?
 C301 P3 Au3 110.8(3) 3_565 . ?
 C301 P3 C301 108.1(3) 3_565 2_665 ?
 C301 P3 C301 108.1(3) 2_665 . ?
 C301 P3 C301 108.1(3) 3_565 . ?
 C401 P4 Au4 111.0(4) . . ?
 C405 P4 Au4 111.1(5) . . ?
 C405 P4 C401 107.4(7) . . ?
 C409 P4 Au4 110.0(4) . . ?
 C409 P4 C401 108.0(7) . . ?
 C409 P4 C405 109.2(8) . . ?
 C413 P4 Au4 109.5(11) . . ?
 C413 P4 C417 112.6(15) . . ?
 C413 P4 C421 111.2(13) . . ?
 C417 P4 Au4 105.9(10) . . ?
 C421 P4 Au4 111.7(8) . . ?
 C421 P4 C417 105.8(13) . . ?
 C302 C301 P3 105.9(7) . . ?
 C303 C301 P3 109.3(7) . . ?
 C303 C301 C302 107.9(10) . . ?
 C303 C301 C304 111.0(10) . . ?
 C304 C301 P3 115.2(7) . . ?
 C304 C301 C302 107.1(10) . . ?
 C301 C302 H30A 109.5 . . ?
 C301 C302 H30B 109.5 . . ?
 C301 C302 H30C 109.5 . . ?
 H30A C302 H30B 109.5 . . ?
 H30A C302 H30C 109.5 . . ?
 H30B C302 H30C 109.5 . . ?
 C301 C303 H30D 109.5 . . ?
 C301 C303 H30E 109.5 . . ?
 C301 C303 H30F 109.5 . . ?
 H30D C303 H30E 109.5 . . ?
 H30D C303 H30F 109.5 . . ?
 H30E C303 H30F 109.5 . . ?
 C301 C304 H30G 109.5 . . ?
 C301 C304 H30H 109.5 . . ?
 C301 C304 H30I 109.5 . . ?
 H30G C304 H30H 109.5 . . ?
 H30G C304 H30I 109.5 . . ?
 H30H C304 H30I 109.5 . . ?
 C402 C401 P4 105.4(10) . . ?
 C403 C401 P4 111.2(11) . . ?
 C403 C401 C402 106.4(13) . . ?
 C403 C401 C404 108.4(12) . . ?
 C404 C401 P4 116.5(9) . . ?
 C404 C401 C402 108.5(12) . . ?
 C401 C402 H40A 109.5 . . ?
 C401 C402 H40B 109.5 . . ?
 C401 C402 H40C 109.5 . . ?
 H40A C402 H40B 109.5 . . ?
 H40A C402 H40C 109.5 . . ?
 H40B C402 H40C 109.5 . . ?
 C401 C403 H40D 109.5 . . ?
 C401 C403 H40E 109.5 . . ?
 C401 C403 H40F 109.5 . . ?
 H40D C403 H40E 109.5 . . ?
 H40D C403 H40F 109.5 . . ?
 H40E C403 H40F 109.5 . . ?
 C401 C404 H40G 109.5 . . ?
 C401 C404 H40H 109.5 . . ?
 C401 C404 H40I 109.5 . . ?
 H40G C404 H40H 109.5 . . ?
 H40G C404 H40I 109.5 . . ?
 H40H C404 H40I 109.5 . . ?
 C406 C405 P4 111.9(12) . . ?
 C406 C405 C408 107.1(14) . . ?
 C406 C405 C419 108.0(13) . . ?
 C408 C405 P4 104.9(10) . . ?
 C419 C405 P4 117.4(11) . . ?
 C419 C405 C408 106.8(13) . . ?
 C405 C406 H40J 109.5 . . ?
 C405 C406 H40K 109.5 . . ?
 C405 C406 H40L 109.5 . . ?
 H40J C406 H40K 109.5 . . ?
 H40J C406 H40L 109.5 . . ?
 H40K C406 H40L 109.5 . . ?
 H40M C407 H40N 109.5 . . ?
 H40M C407 H40O 109.5 . . ?
 H40N C407 H40O 109.5 . . ?
 C417 C407 H40M 109.5 . . ?
 C417 C407 H40N 109.5 . . ?
 C417 C407 H40O 109.5 . . ?
 C405 C408 H40P 109.5 . . ?
 C405 C408 H40Q 109.5 . . ?
 C405 C408 H40R 109.5 . . ?
 H40P C408 H40Q 109.5 . . ?
 H40P C408 H40R 109.5 . . ?
 H40Q C408 H40R 109.5 . . ?
 C410 C409 P4 112.6(12) . . ?
 C410 C409 C411 103.3(13) . . ?
 C410 C409 C412 108.5(13) . . ?
 C411 C409 P4 106.4(9) . . ?
 C412 C409 P4 117.3(9) . . ?
 C412 C409 C411 107.6(13) . . ?
 C409 C410 H41A 109.5 . . ?
 C409 C410 H41B 109.5 . . ?
 C409 C410 H41C 109.5 . . ?
 H41A C410 H41B 109.5 . . ?
 H41A C410 H41C 109.5 . . ?
 H41B C410 H41C 109.5 . . ?
 C409 C411 H41D 109.5 . . ?
 C409 C411 H41E 109.5 . . ?
 C409 C411 H41F 109.5 . . ?
 H41D C411 H41E 109.5 . . ?
 H41D C411 H41F 109.5 . . ?
 H41E C411 H41F 109.5 . . ?
 C409 C412 H41G 109.5 . . ?
 C409 C412 H41H 109.5 . . ?
 C409 C412 H41I 109.5 . . ?
 H41G C412 H41H 109.5 . . ?
 H41G C412 H41I 109.5 . . ?
 H41H C412 H41I 109.5 . . ?
 C414 C413 P4 114(2) . . ?
 C414 C413 C415 114(3) . . ?
 C415 C413 P4 107(2) . . ?
 C416 C413 P4 113(2) . . ?
 C416 C413 C414 107(3) . . ?
 C416 C413 C415 103(3) . . ?
 C413 C414 H41J 109.5 . . ?
 C413 C414 H41K 109.5 . . ?
 C413 C414 H41L 109.5 . . ?
 H41J C414 H41K 109.5 . . ?
 H41J C414 H41L 109.5 . . ?
 H41K C414 H41L 109.5 . . ?
 C413 C415 H41M 109.5 . . ?
 C413 C415 H41N 109.5 . . ?
 C413 C415 H41O 109.5 . . ?
 H41M C415 H41N 109.5 . . ?
 H41M C415 H41O 109.5 . . ?
 H41N C415 H41O 109.5 . . ?
 C413 C416 H41P 109.5 . . ?
 C413 C416 H41Q 109.5 . . ?
 C413 C416 H41R 109.5 . . ?
 H41P C416 H41Q 109.5 . . ?
 H41P C416 H41R 109.5 . . ?
 H41Q C416 H41R 109.5 . . ?
 C407 C417 P4 112(2) . . ?
 C418 C417 P4 112(2) . . ?
 C418 C417 C407 118(3) . . ?
 C420 C417 P4 112(2) . . ?
 C420 C417 C407 102(3) . . ?
 C420 C417 C418 100(3) . . ?
 C417 C418 H41S 109.5 . . ?
 C417 C418 H41T 109.5 . . ?
 C417 C418 H41U 109.5 . . ?
 H41S C418 H41T 109.5 . . ?
 H41S C418 H41U 109.5 . . ?
 H41T C418 H41U 109.5 . . ?
 C405 C419 H41V 109.5 . . ?
 C405 C419 H41W 109.5 . . ?
 C405 C419 H41X 109.5 . . ?
 H41V C419 H41W 109.5 . . ?
 H41V C419 H41X 109.5 . . ?
 H41W C419 H41X 109.5 . . ?
 C417 C420 H42A 109.5 . . ?
 C417 C420 H42B 109.5 . . ?
 C417 C420 H42C 109.5 . . ?
 H42A C420 H42B 109.5 . . ?
 H42A C420 H42C 109.5 . . ?
 H42B C420 H42C 109.5 . . ?
 C422 C421 P4 113.6(18) . . ?
 C422 C421 C423 105(2) . . ?
 C422 C421 C424 105(2) . . ?
 C423 C421 P4 115.6(19) . . ?
 C423 C421 C424 114(2) . . ?
 C424 C421 P4 103.6(18) . . ?
 C421 C422 H42D 109.5 . . ?
 C421 C422 H42E 109.5 . . ?
 C421 C422 H42F 109.5 . . ?
 H42D C422 H42E 109.5 . . ?
 H42D C422 H42F 109.5 . . ?
 H42E C422 H42F 109.5 . . ?
 C421 C423 H42G 109.5 . . ?
 C421 C423 H42H 109.5 . . ?
 C421 C423 H42I 109.5 . . ?
 H42G C423 H42H 109.5 . . ?
 H42G C423 H42I 109.5 . . ?
 H42H C423 H42I 109.5 . . ?
 C421 C424 H42J 109.5 . . ?
 C421 C424 H42K 109.5 . . ?
 C421 C424 H42L 109.5 . . ?
 H42J C424 H42K 109.5 . . ?
 H42J C424 H42L 109.5 . . ?
 H42K C424 H42L 109.5 . . ?

_shelx_res_file
;
    57_sq.res created by SHELXL-2014/7

TITL 57_a.res in R-3
REM Old TITL 57 in R-3
REM SHELXT solution in R-3
REM R1 0.093, Rweak 0.003, Alpha 0.019, Orientation as input
REM Formula found by SHELXT: C420 P4 Au10
CELL 0.71073 19.2061 19.2061 33.7267 90 90 120
ZERR 3 0.0009 0.0009 0.0023 0 0 0
LATT 3
SYMM -Y,+X-Y,+Z
SYMM +Y-X,-X,+Z
SFAC C H Au P
UNIT 288 648 60 24
SIMU 0.01 0.02 2 C405 C417
SIMU 0.01 0.02 2 C402 C415
RIGU C301 > C404 C407 C409 > C412 C417 C418 C420
RIGU C301 > C424
ISOR 0.01 0.02 C408 C418 C417 C405 C419 C407 C406 C420
ISOR 0.01 0.02 C402 C415 C401 C413 C414 C404 C403 C416
ISOR 0.01 0.02 C409 C421 C424 C411 C422 C410 C423 C412

L.S. 5 0 27
PLAN  10
TEMP -123.14
BOND $H
list 4
ABIN
fmap 2 53
acta
OMIT -4 52
OMIT -1 1 1
OMIT 0 0 3
OMIT 0 1 2
REM <olex2.extras>
REM <HklSrc "%.\\57_sq.hkl">
REM </olex2.extras>

WGHT    0.019500  186.430191
FVAR       0.03799   0.66473
AU1   3    0.368886    0.546248    0.666304    11.00000    0.01884    0.01728 =
         0.02299   -0.00275   -0.00392    0.01000
AU2   3    0.304136    0.574197    0.600605    11.00000    0.01994    0.01501 =
         0.01971    0.00060    0.00022    0.00858
AU3   3    0.333333    0.666667    0.534757    10.33333    0.02347    0.02347 =
         0.01643    0.00000    0.00000    0.01174
AU4   3    0.257101    0.420678    0.622809    11.00000    0.02472    0.01359 =
         0.02455   -0.00291   -0.00051    0.00897
P3    4    0.333333    0.666667    0.466556    10.33333    0.02625    0.02625 =
         0.01955    0.00000    0.00000    0.01313
P4    4    0.216724    0.293251    0.600010    11.00000    0.02328    0.01487 =
         0.02585   -0.00373   -0.00109    0.00909
C301  1    0.297112    0.561450    0.446533    11.00000    0.10017    0.04836 =
         0.05261   -0.00925   -0.00728    0.03405
C302  1    0.220686    0.503999    0.471502    11.00000    0.11636    0.05222 =
         0.06634   -0.01719    0.00206   -0.00601
AFIX  33
H30A  2    0.178677    0.517886    0.466992    11.00000   -1.50000
H30B  2    0.200959    0.448215    0.463388    11.00000   -1.50000
H30C  2    0.234683    0.510013    0.499721    11.00000   -1.50000
AFIX   0
C303  1    0.360444    0.538238    0.454246    11.00000    0.11616    0.06520 =
         0.06994   -0.01820   -0.01363    0.05962
AFIX  33
H30D  2    0.375608    0.546701    0.482319    11.00000   -1.50000
H30E  2    0.338875    0.481461    0.447523    11.00000   -1.50000
H30F  2    0.407878    0.571513    0.437892    11.00000   -1.50000
AFIX   0
C304  1    0.271487    0.548829    0.402237    11.00000    0.12364    0.06908 =
         0.05300   -0.01432   -0.01227    0.03353
AFIX  33
H30G  2    0.230513    0.564239    0.397980    11.00000   -1.50000
H30H  2    0.318394    0.582170    0.385579    11.00000   -1.50000
H30I  2    0.249391    0.492118    0.395210    11.00000   -1.50000
AFIX   0
PART 1
C401  1    0.295041    0.263139    0.611608    21.00000    0.04556    0.03535 =
         0.05621   -0.01344   -0.01281    0.02812
C402  1    0.379582    0.339854    0.600533    21.00000    0.04660    0.04929 =
         0.09863   -0.00907   -0.00934    0.02634
AFIX  33
H40A  2    0.380607    0.351455    0.572175    21.00000   -1.50000
H40B  2    0.386968    0.386326    0.615947    21.00000   -1.50000
H40C  2    0.423009    0.328820    0.606687    21.00000   -1.50000
AFIX   0
C403  1    0.298019    0.249206    0.655220    21.00000    0.08963    0.07299 =
         0.06162   -0.01919   -0.02367    0.05957
AFIX  33
H40D  2    0.302992    0.295377    0.670032    21.00000   -1.50000
H40E  2    0.248570    0.200515    0.663178    21.00000   -1.50000
H40F  2    0.344440    0.242629    0.660918    21.00000   -1.50000
AFIX   0
C404  1    0.287302    0.190420    0.589268    21.00000    0.03919    0.03585 =
         0.06038   -0.01381   -0.01523    0.02797
AFIX  33
H40G  2    0.285271    0.198519    0.560696    21.00000   -1.50000
H40H  2    0.333770    0.184099    0.595257    21.00000   -1.50000
H40I  2    0.237900    0.141984    0.597517    21.00000   -1.50000
AFIX   0
C405  1    0.202172    0.286981    0.544953    21.00000    0.08001    0.04513 =
         0.03238   -0.01206   -0.00517    0.03253
C406  1    0.280142    0.330313    0.523307    21.00000    0.11141    0.05923 =
         0.05020   -0.01865    0.01213    0.03143
AFIX  33
H40J  2    0.312739    0.384262    0.534541    21.00000   -1.50000
H40K  2    0.309020    0.300518    0.525950    21.00000   -1.50000
H40L  2    0.269930    0.334649    0.495200    21.00000   -1.50000
AFIX   0
PART 0
PART 2
C407  1    0.240773    0.229490    0.526546   -21.00000    0.09496    0.06401 =
         0.06029   -0.00453    0.01056    0.03975
AFIX  33
H40M  2    0.187565    0.181914    0.530168   -21.00000   -1.50000
H40N  2    0.253472    0.237962    0.498198   -21.00000   -1.50000
H40O  2    0.281224    0.221396    0.540194   -21.00000   -1.50000
AFIX   0
PART 0
PART 1
C408  1    0.154419    0.333607    0.536197    21.00000    0.12139    0.07012 =
         0.05584   -0.01516   -0.01876    0.06381
AFIX  33
H40P  2    0.102594    0.306721    0.550009    21.00000   -1.50000
H40Q  2    0.186063    0.389172    0.545608    21.00000   -1.50000
H40R  2    0.145305    0.333533    0.507604    21.00000   -1.50000
AFIX   0
C409  1    0.120296    0.219016    0.624446    21.00000    0.04249    0.03039 =
         0.05646   -0.00498    0.02082    0.01238
C410  1    0.051024    0.226833    0.610993    21.00000    0.05397    0.04265 =
         0.10904   -0.01254    0.00385    0.02138
AFIX  33
H41A  2    0.065290    0.283434    0.612100    21.00000   -1.50000
H41B  2    0.037206    0.207254    0.583683    21.00000   -1.50000
H41C  2    0.004789    0.194976    0.628303    21.00000   -1.50000
AFIX   0
C411  1    0.129011    0.243918    0.670524    21.00000    0.08683    0.03633 =
         0.05974    0.00191    0.03314    0.01917
AFIX  33
H41D  2    0.173958    0.240578    0.682223    21.00000   -1.50000
H41E  2    0.139143    0.299083    0.672848    21.00000   -1.50000
H41F  2    0.079236    0.207251    0.684551    21.00000   -1.50000
AFIX   0
C412  1    0.096718    0.130641    0.622468    21.00000    0.05859    0.02407 =
         0.08888   -0.00373    0.03344    0.00874
AFIX  33
H41G  2    0.141973    0.124498    0.631287    21.00000   -1.50000
H41H  2    0.050300    0.099156    0.639732    21.00000   -1.50000
H41I  2    0.082717    0.111433    0.595113    21.00000   -1.50000
AFIX   0
PART 0
PART 2
C413  1    0.270757    0.250830    0.627739   -21.00000    0.05554    0.05323 =
         0.05664    0.00661   -0.01180    0.03179
C414  1    0.238627    0.161443    0.619762   -21.00000    0.08177    0.05721 =
         0.07961    0.00185   -0.01044    0.03529
AFIX  33
H41J  2    0.239366    0.152680    0.591177   -21.00000   -1.50000
H41K  2    0.272562    0.144215    0.633364   -21.00000   -1.50000
H41L  2    0.183373    0.130183    0.629636   -21.00000   -1.50000
AFIX   0
C415  1    0.364778    0.306652    0.617715   -21.00000    0.05448    0.06261 =
         0.06097    0.01837   -0.01154    0.03826
AFIX  33
H41M  2    0.373211    0.304908    0.589158   -21.00000   -1.50000
H41N  2    0.382670    0.362145    0.625705   -21.00000   -1.50000
H41O  2    0.395723    0.286904    0.632177   -21.00000   -1.50000
AFIX   0
C416  1    0.267948    0.259829    0.671741   -21.00000    0.06651    0.07347 =
         0.05970    0.01128   -0.00996    0.04157
AFIX  33
H41P  2    0.288101    0.316465    0.678262   -21.00000   -1.50000
H41Q  2    0.212359    0.227438    0.681008   -21.00000   -1.50000
H41R  2    0.301548    0.241469    0.684736   -21.00000   -1.50000
AFIX   0
C417  1    0.240864    0.304371    0.544123   -21.00000    0.05772    0.04935 =
         0.03422   -0.00449    0.00626    0.02337
C418  1    0.195097    0.337503    0.521993   -21.00000    0.06925    0.08890 =
         0.05152    0.01940    0.01672    0.04253
AFIX  33
H41S  2    0.137214    0.300193    0.524584   -21.00000   -1.50000
H41T  2    0.208340    0.389805    0.533172   -21.00000   -1.50000
H41U  2    0.210124    0.343950    0.493903   -21.00000   -1.50000
AFIX   0
PART 0
PART 1
C419  1    0.153394    0.203951    0.526841    21.00000    0.09867    0.05125 =
         0.04616   -0.02263   -0.03096    0.04763
AFIX  33
H41V  2    0.101738    0.174297    0.540646    21.00000   -1.50000
H41W  2    0.143916    0.209015    0.498710    21.00000   -1.50000
H41X  2    0.183006    0.174885    0.529461    21.00000   -1.50000
AFIX   0
PART 0
PART 2
C420  1    0.324941    0.369661    0.536076   -21.00000    0.06268    0.07029 =
         0.05614    0.01478    0.00806    0.02440
AFIX  33
H42A  2    0.362756    0.356524    0.548864   -21.00000   -1.50000
H42B  2    0.334522    0.374732    0.507406   -21.00000   -1.50000
H42C  2    0.332738    0.420587    0.546675   -21.00000   -1.50000
AFIX   0
C421  1    0.101984    0.224360    0.603895   -21.00000    0.02044    0.03374 =
         0.04073   -0.00059   -0.00158    0.01125
C422  1    0.057049    0.262376    0.591254   -21.00000    0.03004    0.06253 =
         0.05585    0.00539   -0.00424    0.02319
AFIX  33
H42D  2    0.076809    0.313496    0.605319   -21.00000   -1.50000
H42E  2    0.063947    0.272394    0.562641   -21.00000   -1.50000
H42F  2   -0.000070    0.227009    0.597234   -21.00000   -1.50000
AFIX   0
C423  1    0.067185    0.146848    0.580694   -21.00000    0.05557    0.05268 =
         0.07093   -0.01186   -0.00433    0.01937
AFIX  33
H42G  2    0.095241    0.117842    0.587925   -21.00000   -1.50000
H42H  2    0.009855    0.113506    0.586846   -21.00000   -1.50000
H42I  2    0.073873    0.158891    0.552253   -21.00000   -1.50000
AFIX   0
C424  1    0.086858    0.212063    0.648864   -21.00000    0.04518    0.07504 =
         0.05178    0.00230    0.00162    0.02537
AFIX  33
H42J  2    0.115715    0.186269    0.659687   -21.00000   -1.50000
H42K  2    0.106105    0.264294    0.661728   -21.00000   -1.50000
H42L  2    0.029128    0.177799    0.653792   -21.00000   -1.50000
AFIX   0
HKLF 4

REM  57_a.res in R-3
REM R1 =  0.0231 for    4031 Fo > 4sig(Fo)  and  0.0307 for all    4723 data
REM    296 parameters refined using    282 restraints

END

WGHT      0.0195    186.5611

REM Highest difference peak  4.680,  deepest hole -1.007,  1-sigma level  0.185
Q1    1   0.3333  0.6667  0.6667  10.16667  0.05    4.68
Q2    1   0.3881  0.6149  0.4531  11.00000  0.05    1.69
Q3    1   0.3371  0.4536  0.6002  11.00000  0.05    1.31
Q4    1   0.4103  0.5302  0.6472  11.00000  0.05    1.19
Q5    1   0.2141  0.5851  0.4069  11.00000  0.05    1.16
Q6    1   0.3528  0.4864  0.6855  11.00000  0.05    1.16
Q7    1   0.2448  0.3900  0.6651  11.00000  0.05    1.07
Q8    1   0.2752  0.4851  0.5331  11.00000  0.05    1.06
Q9    1   0.1854  0.4196  0.5997  11.00000  0.05    1.04
Q10   1   0.4593  0.6047  0.5992  11.00000  0.05    0.97
;
_shelx_res_checksum                30499
_shelx_hkl_file
;
   1   1   0 3845.62  188.28
  -2   1   0 3625.74  187.88
  -2   1   0 3652.53  188.38
  -2   1   0 3623.24  187.88
  -2   1   0 3867.61  188.98
   1  -2   0 3777.42  187.88
  -1  -1   0 3793.72  188.18
  -1   2   0 3691.73  187.08
  -1  -1   0 3737.43  187.98
   2  -1   0 3706.33  187.48
   3   0   0   48.90    7.70
   0  -3   0   58.49    9.20
   3   0   0   75.09    8.50
   0  -3   0   56.69    5.00
   0  -3   0   60.99    7.20
   0  -3   0   49.10    8.10
  -3   3   0   61.09    8.50
  -3   3   0   50.29    5.70
  -3   3   0   66.49    9.10
  -3   3   0   73.49    7.90
  -3   3   0   52.39    7.30
  -3   3   0   75.19   10.10
  -3   3   0   58.19    7.70
  -3   3   0   55.09    7.20
  -3   0   0   61.89    8.40
  -3   0   0   64.39    7.60
  -3   0   0   52.39    7.10
  -3   0   0   59.49   10.00
  -3   0   0   60.29    8.80
   0   3   0   67.09    8.10
   0   3   0   68.49    8.20
  -3   0   0   62.19    6.10
   3  -3   0   61.49    6.30
   0   3   0   66.49    9.10
   3  -3   0   62.49    7.90
   3  -3   0   47.20    6.80
   0   3   0   66.49    6.40
   2   2   0  150.98   14.10
   2   2   0  118.19   13.10
   2   2   0  153.08   12.40
  -4   2   0  153.38   12.60
  -4   2   0  170.88   14.40
  -4   2   0  154.18   12.20
  -4   2   0  148.09   10.70
  -4   2   0  162.08   15.20
  -4   2   0  158.98   12.10
  -4   2   0  173.48   16.10
   2  -4   0  144.09    9.70
   2  -4   0  156.18   11.90
   2  -4   0  143.69   15.80
   2  -4   0  127.89   14.00
   2   2   0  159.28   10.70
  -2  -2   0  146.59   11.20
  -2  -2   0  144.79   12.10
  -2   4   0  140.99   10.20
   4  -2   0  138.59   14.30
   4  -2   0  128.39   10.60
   4  -2   0  141.19   13.80
  -2  -2   0  169.28   14.70
  -2   4   0  130.99   14.90
  -2   4   0  170.38   15.30
  -2  -2   0  156.48   11.40
  -2   4   0  154.68   15.40
  -2  -2   0  152.28   13.90
   1   4   0  809.12   46.80
   1   4   0  870.41   46.70
   1   4   0  789.52   44.30
   4  -5   0  808.72   44.30
   4  -5   0  828.82   42.40
   4  -5   0  775.02   47.00
   1   4   0  740.13   44.40
  -5   1   0  735.23   47.00
  -5   1   0  832.62   45.70
  -5   1   0  788.42   43.60
  -5   1   0  800.32   45.30
   4  -5   0  751.22   46.00
  -5   1   0  755.72   46.30
  -5   1   0  779.62   49.80
  -1  -4   0  792.32   46.80
  -1  -4   0  763.92   44.10
  -4   5   0  761.22   48.10
  -1  -4   0  821.02   43.30
  -4   5   0  792.52   42.40
  -4   5   0  898.21   48.30
  -4   5   0  767.82   43.20
  -1  -4   0  793.02   47.60
  -4   5   0  756.12   45.80
   5  -1   0  732.73   44.60
   5  -1   0  852.21   47.70
  -4   5   0  759.02   45.10
  -4   5   0  754.72   47.50
   1  -5   0  368.06   26.30
  -5   4   0  383.96   25.90
  -5   4   0  341.57   23.30
  -5   4   0  372.76   24.10
  -5   4   0  379.66   22.50
  -5   4   0  350.56   25.80
  -5   4   0  304.87   23.80
  -5   4   0  377.86   24.80
  -5   4   0  361.36   25.50
   1  -5   0  358.06   26.80
   1  -5   0  370.56   20.10
   1  -5   0  367.66   23.10
   4   1   0  386.76   24.80
   4   1   0  380.16   25.30
   5  -4   0  335.27   24.00
   5  -4   0  356.56   23.20
  -4  -1   0  339.37   25.20
  -1   5   0  372.06   26.70
  -4  -1   0  310.17   24.30
  -4  -1   0  306.37   22.60
  -4  -1   0  361.46   23.90
  -4  -1   0  372.86   21.00
  -4  -1   0  390.26   28.40
  -1   5   0  327.77   22.50
  -1   5   0  333.67   24.00
  -1   5   0  348.17   20.00
  -1   5   0  372.16   27.30
  -6   3   0   80.09   13.70
  -6   3   0   71.89   10.50
   3  -6   0   76.69    7.70
  -6   3   0   75.29   14.10
  -6   3   0   71.79   11.60
  -6   3   0   68.79    8.60
   3  -6   0   76.59   14.40
   3  -6   0   43.60   10.20
  -6   3   0   78.89   10.90
   3  -6   0   62.59    9.50
  -6   3   0   82.99   11.30
  -6   3   0   75.49   12.30
   3   3   0   83.09   11.70
   3   3   0   77.99    8.70
   3   3   0   71.79   11.60
   6  -3   0   88.19    9.90
  -3  -3   0   88.09   13.10
   6  -3   0   87.09   12.70
  -3   6   0   79.19    8.80
  -3   6   0   62.99   13.00
  -3   6   0   71.99   11.60
  -3  -3   0   72.99    9.10
  -3   6   0   82.19   13.90
  -3  -3   0   80.29   11.40
   6  -3   0   60.79   11.50
  -3  -3   0   81.89   10.30
  -3  -3   0   81.29   10.70
  -6   6   0   40.50    9.50
   6   0   0   55.09   10.30
   6   0   0   37.10    9.90
   0  -6   0   41.20    5.90
  -6   6   0   34.10    9.10
  -6   6   0   27.20    7.90
   0  -6   0   30.10    9.90
  -6   6   0   33.60    9.40
  -6   6   0   48.30   10.90
   0  -6   0   31.20    7.70
  -6   6   0   47.40    9.40
   0  -6   0   23.30    8.60
  -6   6   0   30.70    9.70
  -6   6   0   33.20    6.20
   6  -6   0   38.20    8.30
   6  -6   0   21.40    8.10
   6  -6   0   27.50    6.60
   0   6   0   35.00    8.50
   0   6   0   39.40    7.00
   0   6   0   71.29   13.40
  -6   0   0   24.60   11.70
   0   6   0   39.70    9.10
  -6   0   0   41.50    6.70
  -6   0   0   42.60    9.80
  -6   0   0   47.30   10.90
  -6   0   0   46.90    9.70
  -6   0   0   33.20    8.20
   2   5   0  285.17   21.10
  -7   2   0  292.87   17.20
   2   5   0  285.47   23.10
  -7   2   0  251.87   21.10
  -7   2   0  243.38   28.10
   5  -7   0  277.67   22.30
   5  -7   0  292.47   17.30
   2   5   0  293.27   23.70
  -7   2   0  225.98   21.80
   5  -7   0  282.37   19.40
   5  -7   0  269.37   24.20
  -7   2   0  274.27   20.40
  -7   2   0  286.87   28.30
  -7   2   0  286.27   22.30
   2   5   0  286.77   20.70
  -5   7   0  307.37   23.80
  -2  -5   0  247.68   19.60
  -5   7   0  278.37   24.10
  -2  -5   0  266.37   21.70
  -2  -5   0  272.17   24.40
  -5   7   0  271.67   17.80
  -5   7   0  262.57   27.80
  -5   7   0  272.37   18.10
   7  -2   0  294.07   21.30
   7  -2   0  263.97   22.80
  -2  -5   0  320.87   23.80
  -2  -5   0  284.17   20.10
   2  -7   0  725.93   45.70
  -7   5   0  706.83   41.40
   2  -7   0  633.84   40.50
  -7   5   0  684.83   41.20
  -7   5   0  671.33   44.40
   5   2   0  700.83   44.10
   2  -7   0  672.23   46.00
  -7   5   0  727.63   45.10
  -7   5   0  684.73   42.20
  -7   5   0  687.43   43.20
  -7   5   0  764.72   44.80
  -7   5   0  640.74   44.00
   2  -7   0  711.53   36.90
   5   2   0  644.94   36.80
   5   2   0  702.73   43.20
  -2   7   0  664.73   40.20
   7  -5   0  709.63   42.20
  -2   7   0  676.83   46.00
  -5  -2   0  624.94   40.70
   7  -5   0  722.83   39.00
  -5  -2   0  650.43   42.10
   7  -5   0  720.23   43.50
  -5  -2   0  730.23   44.90
  -5  -2   0  709.93   44.00
  -2   7   0  639.44   42.90
  -2   7   0  637.84   45.40
  -2   7   0  661.83   35.80
  -5  -2   0  661.93   38.10
   7  -8   0  256.77   25.50
  -8   1   0  245.78   27.50
   7  -8   0  203.58   16.10
   7  -8   0  204.28   24.30
  -8   1   0  211.08   23.90
   1   7   0  215.78   20.10
  -8   1   0  201.28   16.90
  -8   1   0  157.98   19.90
   1   7   0  199.58   22.70
  -8   1   0  229.48   22.60
   1   7   0  237.78   26.30
   7  -8   0  182.68   19.50
   1   7   0  235.98   22.70
  -7   8   0  221.58   24.40
  -7   8   0  224.98   23.30
  -7   8   0  205.58   25.10
  -1  -7   0  194.68   22.70
  -1  -7   0  194.98   24.70
  -1  -7   0  213.98   15.90
  -7   8   0  184.78   23.70
  -7   8   0  186.78   19.20
   8  -1   0  186.58   23.10
  -7   8   0  218.08   16.10
   8  -1   0  217.98   21.80
  -7   8   0  192.38   25.20
   4   4   0  148.29   18.30
  -8   4   0  152.08   21.00
  -8   4   0  205.48   20.80
   4   4   0  231.78   23.40
   4  -8   0  156.38   21.70
   4  -8   0  205.38   24.00
  -8   4   0  167.58   21.00
   4  -8   0  176.58   12.90
  -8   4   0  176.78   19.50
  -8   4   0  192.88   24.00
  -8   4   0  158.58   14.00
   4  -8   0  185.18   18.50
  -8   4   0  139.19   17.60
   4   4   0  151.18   13.60
  -4   8   0  158.78   19.50
  -4  -4   0  175.98   18.60
   8  -4   0  130.09   18.30
  -4  -4   0  179.08   19.10
   8  -4   0  175.78   14.90
  -4   8   0  165.48   24.10
  -4  -4   0  172.88   15.00
  -4  -4   0  194.48   21.80
  -4  -4   0  163.68   16.90
  -4   8   0  133.89   20.10
   8  -4   0  252.97   23.60
  -4   8   0  184.58   13.90
   1  -8   0 3034.80  161.98
   1  -8   0 3058.79  151.58
  -8   7   0 2731.73  161.48
  -8   7   0 3026.80  155.18
  -8   7   0 2876.81  160.48
  -8   7   0 2798.52  160.48
  -8   7   0 2853.21  157.98
   1  -8   0 3021.90  162.88
   7   1   0 2907.71  158.78
   7   1   0 3009.70  161.38
  -8   7   0 2822.92  158.88
  -8   7   0 2872.01  161.28
  -8   7   0 2904.31  158.38
   1  -8   0 2895.31  156.18
  -7  -1   0 3144.99  161.58
  -1   8   0 2888.71  162.78
   8  -7   0 2977.50  159.48
  -7  -1   0 2930.31  157.78
  -1   8   0 2954.50  152.08
  -7  -1   0 3085.09  158.28
  -1   8   0 3015.80  159.38
  -7  -1   0 3085.09  161.48
   8  -7   0 3149.39  160.98
  -1   8   0 3010.10  157.18
   8  -7   0 3239.48  157.08
  -7  -1   0 2960.90  153.28
  -9   3   0   -4.70    5.00
  -9   3   0    3.60    5.90
   3   6   0   12.30    9.60
  -9   3   0    7.80    8.40
   6  -9   0    5.60    4.30
   6  -9   0   -4.50    6.00
   6  -9   0   -0.40    2.70
   6  -9   0    2.40    5.90
  -9   3   0    1.50    6.30
  -9   3   0    4.50    7.30
   3   6   0   -1.90    5.90
   3   6   0    3.60    4.70
  -9   3   0    9.20    4.30
   3   6   0   10.40    6.50
  -9   3   0   -6.40   10.40
  -6   9   0    3.40    4.20
  -3  -6   0   -7.80    6.70
  -6   9   0    3.50    7.10
   9  -3   0   -1.70    6.70
   9  -3   0    5.10    5.00
  -6   9   0   10.90    4.40
  -6   9   0    9.60    7.60
  -3  -6   0    5.30    4.70
   9  -3   0    6.80    8.20
  -6   9   0    6.00    7.60
  -3  -6   0    4.60    5.80
  -3  -6   0   -2.10    5.50
  -3  -6   0   -7.90    8.00
  -6   9   0   -4.80    7.60
   6   3   0 2397.36  128.89
  -9   6   0 2394.66  127.79
  -9   6   0 2244.78  130.79
   3  -9   0 2357.66  132.79
  -9   6   0 2245.98  125.39
   6   3   0 2360.96  120.79
   3  -9   0 2364.16  120.19
  -9   6   0 2450.55  131.69
  -9   6   0 2200.88  129.19
  -9   6   0 2327.37  127.39
   3  -9   0 2505.75  126.09
  -9   6   0 2242.48  128.19
  -9   6   0 2211.18  129.59
   3  -9   0 2247.28  130.29
   6   3   0 2295.67  129.49
  -6  -3   0 2394.66  122.09
  -6  -3   0 2245.88  125.69
   9  -6   0 2428.86  127.59
  -6  -3   0 2501.25  129.49
   9  -6   0 2454.55  129.69
  -3   9   0 2314.87  118.19
   9  -6   0 2323.87  123.39
  -3   9   0 2454.45  124.39
  -6  -3   0 2289.37  130.19
  -3   9   0 2436.96  133.09
  -3   9   0 2163.88  128.39
  -6  -3   0 2344.37  127.69
   9   0   0  180.88   22.30
  -9   9   0  174.48   24.30
  -9   9   0  162.28   21.70
   0  -9   0  150.18   13.50
  -9   9   0  150.88   24.40
  -9   9   0  153.48   20.50
   0  -9   0  136.99   17.70
  -9   9   0  200.28   16.50
   0  -9   0  182.38   24.20
  -9   9   0  232.08   27.30
   0  -9   0  200.38   26.00
  -9   9   0  195.18   22.90
   9   0   0  189.88   24.60
   0   9   0  143.49   23.10
  -9   0   0  173.18   23.90
  -9   0   0  205.28   25.20
  -9   0   0  160.88   20.80
   0   9   0  187.98   22.80
   0   9   0  197.08   17.90
  -9   0   0  178.18   15.70
   9  -9   0  210.88   22.40
   9  -9   0  198.58   25.50
  -9   0   0  171.48   21.10
   9  -9   0  165.98   23.60
   0   9   0  207.08   23.50
   9  -9   0  178.68   18.80
   2   8   0  540.15   39.70
   8 -10   0  551.04   35.70
 -10   2   0  563.64   35.80
   8 -10   0  600.54   33.00
   8 -10   0  481.35   41.30
   2   8   0  577.94   36.90
 -10   2   0  491.05   40.10
   2   8   0  581.24   38.00
 -10   2   0  520.15   38.80
 -10   2   0  503.65   37.60
   8 -10   0  559.74   39.90
 -10   2   0  540.95   43.00
   2   8   0  538.65   41.00
  -2  -8   0  528.05   40.30
  -8  10   0  521.25   34.60
  10  -2   0  521.45   40.50
  -8  10   0  481.25   39.50
  -2  -8   0  553.84   39.70
  -8  10   0  522.35   32.70
  -8  10   0  557.84   42.50
  -2  -8   0  531.65   42.10
  -8  10   0  441.46   42.20
  10  -2   0  508.25   40.60
  -2  -8   0  564.94   34.70
  10  -2   0  539.95   37.60
  -2  -8   0  518.55   35.70
  -8  10   0  518.15   42.20
 -10   5   0   73.29   17.40
   5   5   0   49.80    8.90
   5   5   0   59.69   14.40
   5 -10   0   54.89   14.30
   5   5   0   62.69   13.10
 -10   5   0   42.10   12.60
 -10   5   0   69.09   13.80
   5 -10   0   80.79    9.40
   5 -10   0   21.00   11.50
 -10   5   0   63.19   12.70
 -10   5   0   81.29   11.50
 -10   5   0   66.59   13.70
   5 -10   0   62.59   12.10
 -10   5   0   53.29   16.50
  10  -5   0   72.39   14.70
  -5  10   0   55.39   15.40
  10  -5   0   66.39   13.40
  -5  10   0   43.90   14.30
  -5  -5   0   62.69   11.20
  -5  -5   0   70.69   13.30
  -5  10   0   64.29    9.80
  -5  -5   0   67.89   10.90
  10  -5   0   70.59   11.50
  -5  -5   0   42.10   11.40
  -5  -5   0   60.99   15.30
  -5  10   0   76.09   15.50
 -10   8   0  144.59   18.40
 -10   8   0  200.38   26.30
 -10   8   0  182.68   23.90
   2 -10   0  180.58   24.90
   8   2   0  180.88   22.80
 -10   8   0  159.48   22.20
 -10   8   0  237.58   28.20
   8   2   0  237.68   27.90
   2 -10   0  181.98   20.50
 -10   8   0  121.89   21.80
 -10   8   0  205.48   22.90
   8   2   0  176.08   11.50
 -10   8   0  180.58   25.30
   2 -10   0  194.38   12.60
   2 -10   0  187.98   26.90
  -2  10   0  178.68   23.00
  -8  -2   0  174.98   23.70
  10  -8   0  162.28   14.40
  -8  -2   0  150.18   19.90
  -8  -2   0  129.69   21.10
  -8  -2   0  161.28   14.10
  10  -8   0  170.88   19.70
  -8  -2   0  138.99   19.20
  10  -8   0  146.79   22.10
  -2  10   0  158.18   26.30
  -2  10   0  174.18   12.20
  -2  10   0  195.28   21.40
  10  -8   0  180.48   23.30
 -11   1   0   54.79   16.30
 -11   1   0   44.30   12.70
 -11   1   0   53.19   15.40
   1  10   0   64.69   14.60
 -11   1   0   60.29   15.00
   1  10   0   73.69   12.60
   1  10   0   67.09   15.20
 -11   1   0   76.09   12.20
  10 -11   0   67.89   13.70
   1  10   0   64.29   17.60
  10 -11   0   50.79   10.00
  10 -11   0   37.90   15.10
  10 -11   0   54.29   14.70
 -10  11   0   53.29   10.10
  11  -1   0   89.99   18.10
  11  -1   0   93.59   16.70
  -1 -10   0   90.79   20.70
  -1 -10   0   60.59   16.60
 -10  11   0   48.10   16.90
 -10  11   0   47.00   12.60
 -10  11   0   78.79   16.70
  -1 -10   0   76.99   11.10
  -1 -10   0   36.80   14.10
  -1 -10   0   54.29   11.80
 -10  11   0   47.50   15.40
  11  -1   0   39.70   13.80
 -10  11   0   50.59   16.60
   7 -11   0 2645.74  158.88
 -11   4   0 2805.22  144.59
 -11   4   0 2756.62  150.88
   7 -11   0 2867.01  146.09
 -11   4   0 2797.92  152.58
   4   7   0 2620.14  150.48
 -11   4   0 2762.22  152.08
   4   7   0 2691.33  153.48
   7 -11   0 2805.52  151.08
   7 -11   0 2845.22  141.69
   4   7   0 2878.01  149.09
   7 -11   0 2833.12  156.98
 -11   4   0 2805.62  156.28
 -11   4   0 2488.95  156.68
   4   7   0 2974.60  153.68
  -4  -7   0 2900.61  153.68
  -7  11   0 2826.52  155.88
  -7  11   0 2642.34  159.88
  -7  11   0 2895.51  145.79
  -4  -7   0 2750.32  148.89
  11  -4   0 2628.04  154.58
  -4  -7   0 2761.62  149.39
  11  -4   0 2724.83  149.39
  -4  -7   0 2948.91  150.48
  -7  11   0 2808.92  157.98
  -4  -7   0 2922.51  157.18
  11  -4   0 2700.73  154.18
   4 -11   0  258.57   17.50
   7   4   0  306.57   19.50
 -11   7   0  234.38   27.00
 -11   7   0  219.58   26.90
   7   4   0  216.48   27.40
 -11   7   0  269.77   23.20
   4 -11   0  280.87   32.70
   4 -11   0  257.07   22.70
 -11   7   0  275.57   33.20
 -11   7   0  276.57   31.50
 -11   7   0  241.28   30.50
   7   4   0  267.57   29.80
 -11   7   0  267.97   32.50
   4 -11   0  243.28   32.10
  -4  11   0  334.47   36.70
  -7  -4   0  245.08   27.00
  -7  -4   0  260.87   29.20
  11  -7   0  266.47   20.90
  -7  -4   0  300.77   33.00
  -4  11   0  300.67   32.40
  -4  11   0  248.18   21.10
  -4  11   0  289.17   34.80
  11  -7   0  278.77   31.30
  -7  -4   0  279.27   27.80
  -7  -4   0  265.37   19.60
  11  -7   0  276.47   29.00
 -11  10   0  249.78   32.30
 -11  10   0  315.97   32.60
   1 -11   0  277.67   27.40
   1 -11   0  323.57   36.00
  10   1   0  358.36   38.10
 -11  10   0  286.27   30.90
 -11  10   0  297.27   37.00
 -11  10   0  266.57   23.50
  10   1   0  280.37   30.80
 -11  10   0  300.97   35.00
   1 -11   0  283.37   19.30
   1 -11   0  202.48   29.50
 -10  -1   0  310.77   31.00
  11 -10   0  316.07   21.50
 -10  -1   0  268.37   21.10
  11 -10   0  287.47   34.60
 -10  -1   0  241.18   31.40
  -1  11   0  263.17   34.00
  -1  11   0  311.97   26.70
 -10  -1   0  341.17   32.80
  -1  11   0  222.68   28.70
  11 -10   0  312.07   32.20
  -1  11   0  293.67   20.10
 -10  -1   0  254.97   31.50
  11 -10   0  285.47   24.10
 -12   3   0 1883.01  105.49
 -12   3   0 1715.53  105.19
   9 -12   0 1766.42   98.79
 -12   3   0 1856.01  111.59
 -12   3   0 1660.33  106.79
   9 -12   0 1852.41   94.99
   3   9   0 1906.41  106.59
   9 -12   0 1768.82  104.39
   3   9   0 1811.42  105.89
   9 -12   0 1710.53  108.59
   3   9   0 1701.43  101.59
 -12   3   0 1905.11  101.59
   3   9   0 1803.02  101.69
  12  -3   0 1759.32  107.29
  12  -3   0 1764.52  107.29
  -9  12   0 1694.43  107.99
  -9  12   0 1760.32  110.99
  -3  -9   0 1911.91  104.69
  -9  12   0 1644.64  106.39
  -3  -9   0 1733.03  104.99
  -9  12   0 1795.72   96.69
  12  -3   0 1769.72  102.39
  -3  -9   0 1934.81   99.29
  -9  12   0 1885.41  115.09
  -3  -9   0 1686.73  100.09
  -3  -9   0 1761.42  108.39
 -12   6   0   31.10   13.20
 -12   6   0   57.79   16.20
 -12   6   0   71.49   15.50
   6 -12   0   58.39   12.30
   6 -12   0   56.59   17.00
   6   6   0   58.89   10.60
   6 -12   0   82.19   17.80
 -12   6   0   49.30   14.00
 -12   6   0   43.20    9.50
   6 -12   0   63.79    9.00
 -12   6   0   62.09   14.30
   6   6   0   58.49   15.30
   6   6   0   38.50   11.60
  12  -6   0   33.70   12.40
  -6  -6   0   61.59   14.70
  -6  12   0   47.40    9.60
  12  -6   0   62.69   12.10
  -6  -6   0   31.70   13.00
  12  -6   0   29.20   11.10
  -6  12   0   42.50   16.80
  -6  -6   0   26.60    8.10
  -6  12   0   81.59   20.30
  -6  12   0   47.90   15.00
  -6  -6   0   41.40   11.90
  -6  -6   0   58.29   12.10
   9   3   0  378.56   34.20
 -12   9   0  389.16   33.00
   3 -12   0  438.36   44.30
 -12   9   0  350.46   41.20
   3 -12   0  406.36   31.90
   9   3   0  392.96   40.70
 -12   9   0  385.26   33.30
 -12   9   0  373.46   40.40
   3 -12   0  462.15   25.40
 -12   9   0  418.06   35.90
   3 -12   0  416.46   43.60
 -12   9   0  388.16   44.00
 -12   9   0  409.56   43.50
   9   3   0  464.15   25.00
  -9  -3   0  389.86   27.10
  -3  12   0  467.65   32.50
  -9  -3   0  440.16   37.10
  12  -9   0  360.06   31.90
  -3  12   0  467.55   48.80
  -9  -3   0  472.35   38.80
  -9  -3   0  402.26   33.20
  -3  12   0  419.16   42.40
  -9  -3   0  428.86   34.70
  12  -9   0  418.36   43.00
  -3  12   0  419.86   23.60
  12  -9   0  419.06   29.10
  12  -9   0  450.25   36.90
  12   0   0  733.03   55.79
 -12  12   0  837.52   47.70
   0 -12   0  690.83   42.90
 -12  12   0  721.13   52.99
  12   0   0  743.73   55.19
   0 -12   0  683.93   48.00
 -12  12   0  706.23   57.69
 -12  12   0  736.03   60.59
  12   0   0  705.43   51.39
   0 -12   0  742.43   56.59
 -12  12   0  681.13   53.19
 -12  12   0  697.63   55.69
   0 -12   0  757.42   55.79
 -12   0   0  686.53   51.09
 -12   0   0  759.52   55.89
 -12   0   0  691.23   56.59
   0  12   0  812.12   59.29
   0  12   0  709.63   52.59
 -12   0   0  693.13   51.39
  12 -12   0  650.03   54.19
   0  12   0  654.83   50.29
  12 -12   0  805.02   48.10
 -12   0   0  776.42   45.70
  12 -12   0  751.42   52.09
  12 -12   0  762.72   56.89
   0  12   0  707.83   44.10
  11 -13   0  744.63   46.80
 -13   2   0  740.03   52.19
 -13   2   0  714.83   50.29
   2  11   0  645.74   50.49
  11 -13   0  705.03   42.50
   2  11   0  688.13   45.80
  11 -13   0  625.34   54.19
  11 -13   0  637.24   50.89
 -13   2   0  712.13   56.99
 -13   2   0  652.83   52.99
   2  11   0  788.32   51.29
 -13   2   0  685.13   45.40
   2  11   0  669.03   53.19
  13  -2   0  681.33   53.09
 -11  13   0  642.24   52.99
  -2 -11   0  765.02   56.89
 -11  13   0  712.53   43.00
 -11  13   0  642.94   54.89
  -2 -11   0  742.03   52.39
  13  -2   0  662.33   53.39
  -2 -11   0  633.84   45.80
 -11  13   0  618.14   53.29
 -11  13   0  653.43   58.19
  -2 -11   0  622.34   51.29
  -2 -11   0  701.93   43.00
  13  -2   0  674.13   49.30
 -13   5   0 1884.21  109.09
   8 -13   0 1960.10  101.99
 -13   5   0 1835.22  113.69
 -13   5   0 1865.01  109.69
   5   8   0 1840.72  111.19
 -13   5   0 1831.62  116.49
   8 -13   0 1885.71  115.69
   8 -13   0 1880.11  116.99
   8 -13   0 1892.91  108.59
 -13   5   0 1932.81  110.69
   5   8   0 1834.32  105.19
 -13   5   0 1885.71  100.69
   5   8   0 1837.42  108.59
  -8  13   0 1676.73  114.29
  -5  -8   0 1990.20  114.69
  -8  13   0 1846.32  118.99
  13  -5   0 1939.81  112.79
  13  -5   0 1866.71  113.09
  -8  13   0 1993.30  115.09
  -5  -8   0 1898.51  110.49
  -5  -8   0 1879.61  106.69
  -5  -8   0 2012.30  106.99
  -5  -8   0 1889.81  106.09
  13  -5   0 1759.12  105.49
  -8  13   0 1898.11  101.89
 -13   8   0  237.98   31.20
   5 -13   0  211.18   31.70
   8   5   0  272.27   32.30
   8   5   0  237.68   30.60
   8   5   0  211.68   18.20
 -13   8   0  223.68   28.30
 -13   8   0  224.58   31.60
 -13   8   0  256.77   26.60
   5 -13   0  218.68   24.90
 -13   8   0  238.38   30.70
   5 -13   0  224.58   31.10
   5 -13   0  221.08   16.10
 -13   8   0  241.18   31.20
  -8  -5   0  218.68   27.90
  13  -8   0  276.37   33.40
  -8  -5   0  191.58   26.20
  -5  13   0  248.58   34.60
  -8  -5   0  244.08   26.90
  -5  13   0  292.67   34.30
  -8  -5   0  211.28   29.80
  -5  13   0  258.07   35.40
  13  -8   0  258.17   29.30
  -8  -5   0  229.18   18.90
  -5  13   0  220.18   23.10
  13  -8   0  232.28   23.80
   2 -13   0    1.00   11.60
 -13  11   0   21.90   12.90
 -13  11   0    7.70    9.20
 -13  11   0   12.30    8.80
 -13  11   0   -3.30    8.50
  11   2   0    8.00   11.00
 -13  11   0   13.30   11.10
   2 -13   0   21.80   14.20
  11   2   0   -0.20   10.10
   2 -13   0    7.80    9.00
 -13  11   0   18.40   13.40
 -11  -2   0   20.40   12.50
  13 -11   0    2.20    9.30
 -11  -2   0    9.40   12.30
  13 -11   0   12.20   12.00
  -2  13   0    4.10   10.80
 -11  -2   0   13.30    9.40
  13 -11   0    9.60    8.40
  -2  13   0   32.30   10.90
  -2  13   0   16.60   12.70
 -11  -2   0   -5.10    7.70
  13 -11   0   28.10    8.10
   1  13   0    4.30   10.70
  13 -14   0   14.00    7.60
  13 -14   0   -1.40   11.20
   1  13   0    2.40    7.50
 -14   1   0   -3.80   11.30
   1  13   0   -0.50   11.20
   1  13   0    0.70    9.40
 -14   1   0    5.40   11.50
  13 -14   0   -3.90    9.20
 -14   1   0    0.80   10.30
  13 -14   0   -3.00    7.60
  14  -1   0   -5.10    8.70
  -1 -13   0   -8.70   12.30
  14  -1   0    2.70   10.90
  -1 -13   0    2.80   13.10
  14  -1   0    2.60   10.90
  -1 -13   0    4.80    8.00
 -13  14   0   -1.30   11.50
 -13  14   0   15.50   16.90
  -1 -13   0   10.50   11.30
 -13  14   0    4.50   11.90
 -13  14   0   -6.60    9.50
  10 -14   0 6411.66  346.97
   4  10   0 6385.46  342.67
   4  10   0 6212.38  342.27
   4  10   0 6448.05  337.47
 -14   4   0 6821.42  342.17
  10 -14   0 6520.15  339.57
 -14   4   0 6902.91  341.87
 -14   4   0 6570.64  337.67
 -14   4   0 6556.54  347.27
   4  10   0 6509.05  337.97
 -14   4   0 6297.67  348.87
  10 -14   0 6374.56  332.97
  14  -4   0 6273.57  344.57
 -10  14   0 6162.38  349.77
 -10  14   0 6501.65  346.17
 -10  14   0 6845.31  354.76
  -4 -10   0 6619.14  339.17
  14  -4   0 6623.64  338.57
  -4 -10   0 6272.57  345.97
  -4 -10   0 6524.85  336.67
  -4 -10   0 6377.26  342.07
  14  -4   0 6196.08  344.27
  -4 -10   0 6467.85  334.97
 -10  14   0 6456.95  331.47
 -10  14   0 6592.94  348.77
   7   7   0  514.65   45.10
 -14   7   0  565.94   38.70
   7 -14   0  595.44   49.40
 -14   7   0  593.34   46.30
 -14   7   0  465.65   51.79
 -14   7   0  589.94   46.70
 -14   7   0  657.13   48.10
   7 -14   0  517.95   54.79
   7 -14   0  641.24   43.50
   7   7   0  556.74   38.50
 -14   7   0  568.74   49.80
   7 -14   0  627.74   36.10
   7   7   0  560.64   44.70
  -7  14   0  538.35   37.80
  14  -7   0  551.14   45.40
  14  -7   0  618.54   41.20
  14  -7   0  627.54   48.70
  -7  -7   0  617.74   42.30
  -7  -7   0  537.35   44.80
  -7  -7   0  611.04   44.20
  -7  -7   0  501.05   46.50
  -7  14   0  542.35   47.80
  -7  14   0  652.03   51.99
  -7  14   0  629.84   53.49
  -7  -7   0  571.44   38.30
  10   4   0   65.39   17.40
 -14  10   0   34.50   16.00
 -14  10   0   55.89   18.70
   4 -14   0  113.19   23.50
   4 -14   0   40.20   12.50
  10   4   0   73.49   19.70
 -14  10   0   40.60   16.10
   4 -14   0   41.90   17.70
 -14  10   0   69.39   16.00
 -14  10   0   38.40   14.60
 -14  10   0   50.39   17.60
 -10  -4   0   50.69   13.90
  14 -10   0   64.09   16.70
  -4  14   0   46.00   16.10
  -4  14   0   64.49   13.20
  14 -10   0   32.20    9.70
  -4  14   0   37.20   17.00
  14 -10   0   32.50   14.10
 -10  -4   0   42.40   13.70
 -10  -4   0   69.09   18.40
  14 -10   0   68.89   16.30
 -10  -4   0   52.79   15.50
   1 -14   0   58.49   19.80
 -14  13   0   34.80   17.00
  13   1   0   48.00   16.70
 -14  13   0   58.09   18.70
   1 -14   0   15.70   18.20
  13   1   0   46.80   15.40
 -14  13   0   66.89   18.60
 -14  13   0   62.99   17.80
  13   1   0   88.99   20.80
   1 -14   0   56.59   14.00
 -14  13   0   51.19   20.70
  14 -13   0   35.00   17.40
 -13  -1   0    5.30   13.20
 -13  -1   0   44.50   15.00
  14 -13   0   60.99   11.90
  -1  14   0   39.60   13.30
  14 -13   0   45.00   17.50
  -1  14   0   49.60   19.90
  14 -13   0   53.19   17.50
 -13  -1   0   49.80   18.40
  14 -13   0   32.20   11.30
  -1  14   0   62.39   18.70
 -15   3   0  848.12   60.39
   3  12   0  861.41   62.79
  12 -15   0  713.23   62.79
  12 -15   0  846.12   53.19
 -15   3   0  692.03   63.29
  12 -15   0  758.82   58.19
 -15   3   0  764.32   62.59
   3  12   0  722.43   58.09
   3  12   0  787.22   53.59
 -15   3   0  846.62   58.99
   3  12   0  847.32   58.29
  15  -3   0  821.22   63.29
  15  -3   0  856.21   62.99
  -3 -12   0  755.92   59.69
  15  -3   0  749.13   55.99
 -12  15   0  744.73   75.49
 -12  15   0  711.33   62.79
  -3 -12   0  772.02   63.09
 -12  15   0  869.01   64.99
 -12  15   0  846.42   69.79
  -3 -12   0  841.82   59.09
  -3 -12   0  782.22   53.79
   6   9   0 2072.09  118.59
 -15   6   0 2180.38  129.79
 -15   6   0 1933.51  122.99
   9 -15   0 2189.78  132.09
   9 -15   0 2036.90  130.79
 -15   6   0 1982.20  123.99
 -15   6   0 2112.69  131.89
   9 -15   0 2032.20  121.39
   6   9   0 2172.58  126.69
   9 -15   0 2106.19  114.19
   6   9   0 2135.69  123.29
 -15   6   0 2150.78  125.99
  15  -6   0 2178.18  128.39
  -6  -9   0 2257.07  131.19
  -9  15   0 2049.20  131.49
  -9  15   0 2069.59  134.99
  -9  15   0 2153.98  130.39
  -6  -9   0 2082.09  119.79
  -6  -9   0 2104.79  120.49
  15  -6   0 2172.18  120.49
  -6  -9   0 2233.38  119.19
  -9  15   0 2109.49  115.09
  15  -6   0 2195.58  128.89
  -6  -9   0 2112.09  124.49
   6 -15   0  288.87   31.30
 -15   9   0  338.47   28.60
 -15   9   0  224.68   31.90
   9   6   0  293.67   37.00
 -15   9   0  355.46   41.90
 -15   9   0  389.36   44.00
 -15   9   0  368.96   44.80
 -15   9   0  338.67   40.10
   9   6   0  270.17   34.60
   6 -15   0  226.58   37.70
   6 -15   0  375.26   44.40
  -6  15   0  331.37   49.70
  -9  -6   0  319.97   33.40
  15  -9   0  294.67   26.20
  15  -9   0  335.17   38.00
  15  -9   0  338.87   41.50
  -6  15   0  320.77   43.00
  -9  -6   0  276.37   34.00
  -9  -6   0  300.87   34.90
  -6  15   0  281.47   38.00
  -9  -6   0  308.07   39.00
  -6  15   0  305.27   26.00
  12   3   0   68.29   20.90
   3 -15   0   58.29   21.30
 -15  12   0   62.89   17.70
  12   3   0   52.09   18.30
 -15  12   0   90.89   22.60
 -15  12   0   77.69   22.80
   3 -15   0  114.49   19.40
   3 -15   0   65.69   21.70
  12   3   0   57.39   18.40
 -12  -3   0  104.59   20.50
  -3  15   0   84.29   24.60
 -12  -3   0   87.89   19.80
  15 -12   0   89.39   20.30
  15 -12   0  106.49   24.20
 -12  -3   0  106.29   23.60
 -12  -3   0   79.99   21.60
  15 -12   0   88.19   13.80
  15 -12   0   70.49   16.70
  -3  15   0  115.39   19.70
  -3  15   0   76.09   21.50
 -15  15   0  132.89   34.20
   0 -15   0  202.88   36.20
 -15  15   0  178.68   34.10
   0 -15   0  209.88   26.30
 -15  15   0  237.08   40.00
   0 -15   0  197.18   32.90
  15   0   0  138.69   28.10
  15   0   0  139.49   28.10
 -15  15   0  179.08   30.80
  15   0   0  229.78   31.50
   0 -15   0  206.08   33.90
 -15   0   0  156.28   28.10
  15 -15   0  187.98   30.90
   0  15   0  240.28   33.80
 -15   0   0  218.28   35.30
  15 -15   0  198.48   27.80
   0  15   0  135.69   26.30
 -15   0   0  159.78   32.80
 -15   0   0  170.88   28.60
  15 -15   0  190.38   33.60
   0  15   0  144.69   31.40
   2  14   0   30.90   17.00
  14 -16   0   36.40   15.30
  14 -16   0   23.80   11.90
   2  14   0    9.00   13.80
 -16   2   0    2.50   12.90
   2  14   0   37.40   15.00
 -16   2   0   27.00   14.80
 -16   2   0   18.30   13.00
  14 -16   0   56.19   20.60
 -16   2   0   26.00   17.30
  -2 -14   0   28.30   15.50
  -2 -14   0   27.10   17.60
  16  -2   0   14.50   13.80
  -2 -14   0   10.70   15.30
  16  -2   0    1.10   11.50
 -14  16   0   48.70   20.10
  -2 -14   0   25.90   11.90
  16  -2   0   16.10   13.90
 -14  16   0   16.90   20.50
 -14  16   0   -7.20   11.80
 -14  16   0   30.00   20.30
   5  11   0 3412.16  177.48
  11 -16   0 3172.28  187.68
 -16   5   0 3239.68  181.48
 -16   5   0 3256.67  180.88
   5  11   0 3142.99  182.28
  11 -16   0 3176.08  189.98
 -16   5   0 3199.98  177.88
 -16   5   0 2949.41  185.28
   5  11   0 3080.69  175.98
  11 -16   0 3238.58  170.48
 -16   5   0 3288.27  190.38
  11 -16   0 3104.59  178.48
  -5 -11   0 3258.97  175.58
  -5 -11   0 3240.28  181.68
 -11  16   0 3078.79  186.38
 -11  16   0 3151.68  192.88
  16  -5   0 3316.57  185.78
  -5 -11   0 3314.87  176.68
  -5 -11   0 3212.18  173.78
  16  -5   0 3095.79  183.78
 -11  16   0 3122.19  188.78
  16  -5   0 3339.47  177.48
  -5 -11   0 3103.99  185.18
 -16   8   0   -2.90   10.40
   8 -16   0    4.20    9.50
   8   8   0    2.30    7.30
   8 -16   0   -5.50   14.30
 -16   8   0    8.60   11.90
 -16   8   0    7.00   12.70
   8   8   0  -14.60    9.20
   8 -16   0    0.40   11.90
 -16   8   0  -15.40    9.60
 -16   8   0  -10.60    8.90
  -8  16   0    4.40    7.20
  16  -8   0   -6.70    9.10
  16  -8   0    2.80   10.40
  -8  -8   0   17.30   11.00
  16  -8   0   -1.80    7.00
  -8  -8   0    0.90    7.80
  -8  16   0  -13.50   11.70
  -8  -8   0   27.40   16.10
  -8  16   0  -21.80    9.60
  -8  16   0  -15.60   11.10
 -16  11   0   -2.60   13.40
 -16  11   0   38.60   17.60
  11   5   0   16.90   12.50
  11   5   0   -8.30   11.40
   5 -16   0   12.50   10.00
   5 -16   0   -3.40   13.00
   5 -16   0   25.80   17.50
 -16  11   0    4.40   14.20
 -16  11   0   21.70   11.90
 -16  11   0    8.70   14.30
 -16  11   0   25.00   15.20
 -11  -5   0   25.90   12.40
  -5  16   0   -0.50   15.10
  16 -11   0   14.10    8.60
  -5  16   0   -7.60   10.70
 -11  -5   0   29.30   13.50
 -11  -5   0   -6.00   11.40
 -11  -5   0   11.10   13.30
  16 -11   0   35.00   15.60
  16 -11   0   -1.40   10.10
  16 -11   0   20.00   14.70
  -5  16   0   19.00   10.30
 -16  14   0  -17.60   12.10
  14   2   0   -8.60   11.80
   2 -16   0  -18.20    7.00
 -16  14   0   -5.60   11.50
  14   2   0   30.10   14.40
  14   2   0   12.80   13.50
 -16  14   0   -7.90   13.70
 -16  14   0    5.90   14.60
   2 -16   0   -5.70   14.00
   2 -16   0   -7.00   13.50
 -16  14   0   -2.80   13.10
  16 -14   0    5.60   14.30
  -2  16   0   17.80   10.90
 -14  -2   0    8.60   11.60
  16 -14   0    2.50    8.60
  -2  16   0  -20.70   11.30
  16 -14   0   -2.20   10.60
  16 -14   0    6.60   13.60
 -14  -2   0   -9.10   11.70
 -14  -2   0    8.50   14.60
 -14  -2   0   -4.30   12.10
  -2  16   0  -24.10    9.70
  16 -17   0  304.77   46.00
   1  16   0  274.17   38.00
 -17   1   0  320.67   46.20
 -17   1   0  402.36   53.69
 -17   1   0  449.86   49.10
  16 -17   0  322.17   36.90
  16 -17   0  333.97   44.30
   1  16   0  349.37   43.60
   1  16   0  401.76   51.59
 -17   1   0  313.87   39.60
 -16  17   0  370.76   49.10
  17  -1   0  306.77   39.20
  17  -1   0  311.97   44.20
  -1 -16   0  410.76   47.30
  -1 -16   0  325.47   44.70
  17  -1   0  220.88   40.50
 -16  17   0  317.57   47.10
 -16  17   0  189.58   40.70
 -16  17   0  331.87   53.89
  -1 -16   0  342.87   36.10
  -1 -16   0  423.36   53.49
  13 -17   0   42.40   18.60
 -17   4   0   24.10   17.50
  13 -17   0   27.80   10.80
  13 -17   0   15.20   16.20
   4  13   0    6.10   15.90
  13 -17   0   41.80   15.80
   4  13   0   15.30   12.40
   4  13   0   34.80   13.60
 -17   4   0   31.60   15.10
 -17   4   0   40.80   20.70
 -17   4   0    8.00   11.80
   4  13   0   13.10   15.20
  17  -4   0   10.00   14.80
  17  -4   0   16.80   11.60
 -13  17   0   -1.90   18.20
  -4 -13   0   25.20   12.30
 -13  17   0   36.70   19.70
  -4 -13   0   31.20   18.20
 -13  17   0   12.80   14.60
  -4 -13   0   28.60   18.10
  17  -4   0   20.90   15.10
  -4 -13   0   24.90   13.40
 -13  17   0   20.40   20.50
   7  10   0   12.30   10.10
 -17   7   0    0.00   12.10
 -17   7   0   23.50   12.90
 -17   7   0   32.10   17.80
   7  10   0   18.20   14.50
   7  10   0    7.80   12.30
  10 -17   0   -5.00   11.90
 -17   7   0    7.60   12.30
  10 -17   0    3.10   10.40
  10 -17   0    4.00   14.50
 -17   7   0    7.90   14.90
  17  -7   0    7.90   12.10
  17  -7   0    7.80   14.50
 -10  17   0   -2.90   13.80
  17  -7   0    8.50    9.60
  -7 -10   0   -9.60    7.70
 -10  17   0   -0.40   17.90
 -10  17   0   -8.90   14.00
  -7 -10   0    6.10   15.30
  -7 -10   0    7.60    9.60
  -7 -10   0   16.00   12.80
   7 -17   0  188.48   34.70
   7 -17   0  262.97   30.80
 -17  10   0  157.58   30.50
   7 -17   0  163.28   33.30
 -17  10   0  206.28   37.70
 -17  10   0  200.48   35.10
  10   7   0  192.28   31.70
 -17  10   0  244.78   36.90
 -17  10   0  184.38   31.50
  10   7   0  266.47   37.10
 -10  -7   0  286.57   36.10
  -7  17   0  200.18   36.50
  -7  17   0  227.48   37.50
  17 -10   0  267.77   37.60
 -10  -7   0  253.67   33.00
  17 -10   0  210.18   25.30
  -7  17   0  168.98   38.20
  17 -10   0  208.68   32.50
 -10  -7   0  245.18   30.80
 -10  -7   0  213.88   34.90
  -7  17   0  217.48   25.60
  17 -10   0  249.68   37.60
  13   4   0 1301.17   85.89
   4 -17   0 1297.17   90.99
 -17  13   0 1318.77   85.09
   4 -17   0 1251.87   77.99
 -17  13   0 1262.07   89.29
   4 -17   0 1206.58   88.59
 -17  13   0 1240.18   89.49
 -17  13   0 1228.18   92.79
 -17  13   0 1147.49   81.19
  13   4   0 1039.00   81.89
  13   4   0 1160.38   84.49
  -4  17   0 1212.98   78.09
 -13  -4   0 1319.27   83.19
  17 -13   0 1262.97   85.69
  17 -13   0 1175.38   79.19
  -4  17   0 1156.28   91.49
  17 -13   0 1138.39   87.39
 -13  -4   0 1229.38   81.69
 -13  -4   0 1234.68   88.19
 -13  -4   0 1324.87   89.69
  -4  17   0 1351.56   90.09
   1 -17   0  101.59   28.60
  16   1   0   72.99   24.00
 -17  16   0   94.09   28.90
 -17  16   0  112.19   26.30
   1 -17   0  127.29   29.00
   1 -17   0  126.69   21.60
   1 -17   0   77.69   23.50
 -17  16   0   34.80   24.00
  16   1   0   82.69   24.20
  16   1   0   72.59   22.20
 -17  16   0  124.49   30.50
 -16  -1   0   78.69   28.20
  -1  17   0  106.49   23.30
 -16  -1   0   83.69   22.60
 -16  -1   0   60.49   19.60
 -16  -1   0   67.49   23.70
  17 -16   0   66.49   23.90
  17 -16   0   43.10   18.90
  -1  17   0   47.30   25.50
  -1  17   0  133.19   27.50
  17 -16   0   84.69   20.80
  15 -18   0   33.80   21.50
   3  15   0   23.90   15.40
 -18   3   0   44.40   18.40
  15 -18   0   38.80   16.90
   3  15   0   64.89   22.00
 -18   3   0   44.00   24.90
 -18   3   0   38.00   17.20
   3  15   0   96.99   27.30
 -18   3   0   30.20   20.40
 -15  18   0   72.49   29.70
  -3 -15   0   46.30   24.10
  18  -3   0   42.50   19.20
  18  -3   0   26.80   15.90
  -3 -15   0   31.90   13.10
  -3 -15   0   77.19   22.90
 -15  18   0    7.30   16.10
 -15  18   0   28.40   19.20
 -15  18   0   31.30   23.00
  18  -3   0   37.10   20.50
   6  12   0  135.89   27.80
 -18   6   0   58.39   19.80
 -18   6   0   87.59   25.50
  12 -18   0   98.79   22.00
  12 -18   0   56.89   24.20
 -18   6   0  100.49   24.20
   6  12   0   97.49   20.60
 -18   6   0   93.29   28.40
   6  12   0   97.79   21.50
  12 -18   0  104.29   29.60
  -6 -12   0   88.19   18.20
  -6 -12   0   94.99   26.00
 -12  18   0   89.39   28.80
  18  -6   0   55.59   20.30
  18  -6   0  123.09   22.60
 -12  18   0  156.58   32.70
  -6 -12   0   99.39   23.50
  18  -6   0   78.49   23.90
 -12  18   0   90.09   29.70
 -18   9   0    5.20   14.30
   9 -18   0   28.50   13.90
 -18   9   0   13.20   16.80
 -18   9   0   13.90   19.90
   9   9   0    2.10   13.90
 -18   9   0   28.10   16.70
   9 -18   0    6.00   15.50
 -18   9   0    0.20   12.70
   9   9   0   21.60   15.80
   9 -18   0   31.40   17.40
  -9  -9   0   21.50   16.20
  18  -9   0   11.00    9.80
  18  -9   0  -16.60   11.30
  18  -9   0   12.70   13.10
  -9  18   0   14.70   17.40
  -9  -9   0   30.00   14.20
  -9  -9   0   12.50   10.60
  -9  18   0   26.80   17.80
  -9  18   0   25.40   19.90
  -9  -9   0   26.10   16.70
  12   6   0  -11.30   12.20
  12   6   0   13.00   15.10
   6 -18   0   10.40   16.10
  12   6   0   -0.30   11.10
 -18  12   0   -6.30   12.20
   6 -18   0   15.70   12.50
 -18  12   0  -38.70   12.50
   6 -18   0   56.59   21.50
 -18  12   0   58.49   24.30
 -18  12   0   29.40   16.40
 -18  12   0   11.60   16.50
 -12  -6   0   17.00   12.10
  -6  18   0   21.40   17.70
  -6  18   0   18.10   10.50
  18 -12   0   16.50   16.20
 -12  -6   0   22.90   14.30
  18 -12   0    8.20   12.00
  18 -12   0   37.50   18.00
 -12  -6   0   -0.10   14.30
 -12  -6   0    0.20   12.90
  -6  18   0   29.10   18.70
   3 -18   0  -14.40   17.20
   3 -18   0   11.00   17.10
   3 -18   0    7.70   10.60
 -18  15   0   16.10   16.40
   3 -18   0    2.30   16.70
 -18  15   0    1.20   18.70
  15   3   0   -3.10   12.70
  15   3   0  -13.00   14.30
 -18  15   0    4.30   14.50
  15   3   0    9.90   14.50
 -18  15   0   37.00   21.70
 -18  15   0  -15.50   13.80
 -15  -3   0   12.00   13.50
  18 -15   0    8.50   14.10
  -3  18   0   -3.80   10.60
  -3  18   0  -26.50   12.80
 -15  -3   0   14.50   15.70
 -15  -3   0    5.50   14.90
  18 -15   0   -4.20   13.40
 -15  -3   0    1.60   11.90
  18 -15   0   22.00   18.80
  -3  18   0    6.70   14.70
  18   0   0  -12.30   14.60
  18   0   0   23.70   17.80
   0 -18   0    1.20   16.60
 -18  18   0   24.20   19.90
   0 -18   0  -13.70   13.90
  18   0   0   -3.20   14.20
   0 -18   0   -1.10    9.20
 -18  18   0  -19.70   15.80
   0 -18   0  -19.00   17.80
 -18  18   0   20.50   23.20
 -18  18   0   -2.80   15.40
  18 -18   0  -11.50   14.30
  18 -18   0   -4.60   11.50
 -18   0   0   22.70   17.50
   0  18   0   -5.70   13.20
  18 -18   0   24.20   22.10
 -18   0   0    8.50   14.60
   0  18   0    9.10   18.80
 -18   0   0   12.80   17.00
   0  18   0   -1.70   15.40
 -18   0   0   13.50   19.40
 -19   2   0  113.39   27.10
  17 -19   0  102.99   30.10
   2  17   0  126.99   27.70
   2  17   0   96.59   25.40
 -19   2   0  146.09   35.30
 -19   2   0   99.99   26.90
  17 -19   0   96.39   25.90
 -19   2   0  111.69   31.70
 -17  19   0  128.79   32.20
  19  -2   0   96.29   27.20
  19  -2   0   84.69   24.90
  19  -2   0  129.59   32.40
 -17  19   0   73.69   32.60
  -2 -17   0   92.29   29.80
  -2 -17   0  182.38   40.30
 -17  19   0   78.09   30.10
  -2 -17   0  141.09   23.30
 -17  19   0   66.79   28.10
   5  14   0   45.40   19.40
 -19   5   0   50.39   22.90
 -19   5   0   50.79   20.40
  14 -19   0   20.10   19.30
 -19   5   0   69.69   28.30
  14 -19   0   81.19   21.30
 -19   5   0   37.30   18.00
   5  14   0   56.59   17.80
  14 -19   0   42.10   20.90
 -14  19   0   31.50   22.30
  19  -5   0   35.40   20.00
  -5 -14   0   49.50   22.20
  19  -5   0   23.70   19.70
 -14  19   0   25.70   20.90
  19  -5   0   54.99   17.50
  -5 -14   0   60.19   21.00
 -14  19   0   55.99   24.40
  -5 -14   0   22.40   12.80
   8  11   0    5.70   17.80
  11 -19   0    5.40   12.80
  11 -19   0    6.70   15.80
 -19   8   0    5.80   17.80
  11 -19   0   -1.50   16.90
 -19   8   0   26.70   19.40
 -19   8   0   14.90   17.50
   8  11   0    3.10   12.30
 -19   8   0   10.00   14.90
  19  -8   0    5.70   10.60
 -11  19   0    8.90   16.60
  -8 -11   0    6.70   14.90
 -11  19   0  -11.40   16.50
  -8 -11   0   10.20   16.00
  19  -8   0   13.00   14.70
 -11  19   0   10.70   20.50
  -8 -11   0    1.80   10.50
  19  -8   0   -0.90   16.30
 -19  11   0    5.50   15.90
  11   8   0   19.00   16.90
 -19  11   0    1.70   15.40
   8 -19   0    7.10   19.20
 -19  11   0    9.40   16.30
  11   8   0   12.20   13.00
 -19  11   0  -25.20   17.90
  11   8   0    6.70   16.70
 -19  11   0   34.00   19.90
   8 -19   0    8.90   12.30
   8 -19   0  -15.10   15.80
  -8  19   0   16.00   23.10
  19 -11   0   23.30   17.20
 -11  -8   0    7.40   13.30
 -11  -8   0    7.40   13.80
 -11  -8   0    3.20   12.00
  19 -11   0    0.40   10.70
  -8  19   0   12.30   20.50
 -11  -8   0   -1.10   15.00
  -8  19   0   40.30   21.00
  19 -11   0   13.80   16.90
  14   5   0   11.60   16.20
 -19  14   0   -9.00   15.30
  14   5   0  -16.90   14.30
   5 -19   0    5.60   11.20
 -19  14   0  -14.50   16.10
  14   5   0   -6.90   11.50
   5 -19   0   -3.10   17.40
 -19  14   0   -6.70   17.20
 -19  14   0   -3.30   12.50
   5 -19   0    2.20   17.50
  -5  19   0   -2.10   13.60
  19 -14   0   -8.30   10.90
 -14  -5   0   14.90   16.40
  -5  19   0    7.30   18.30
  -5  19   0   -0.50    9.80
 -14  -5   0    1.60   14.40
 -14  -5   0    5.90   13.50
 -14  -5   0    4.30   12.50
  19 -14   0   11.60   17.90
  19 -14   0    8.30   12.90
 -19  17   0   13.00   16.80
 -19  17   0   52.19   25.30
  17   2   0   30.40   21.50
   2 -19   0   15.50   19.10
 -19  17   0   47.10   26.70
  17   2   0   25.60   18.60
   2 -19   0   54.49   25.60
 -19  17   0   60.19   23.40
 -19  17   0   17.60   24.70
   2 -19   0   51.89   16.10
  17   2   0   54.09   24.00
   2 -19   0   51.79   25.90
  -2  19   0    7.50   17.50
 -17  -2   0   22.60   18.60
 -17  -2   0   52.69   19.60
  19 -17   0   19.80   20.90
 -17  -2   0   61.89   24.30
 -17  -2   0   27.00   20.60
  -2  19   0   33.40   17.00
  -2  19   0   63.79   27.00
  19 -17   0   62.79   21.50
  19 -17   0   29.10   19.60
  19 -20   0  -13.40   16.80
 -20   1   0    0.60   15.40
 -20   1   0   -6.00   22.80
 -20   1   0  -11.20   19.80
 -20   1   0    9.60   15.70
   1  19   0   37.20   21.80
   1  19   0   21.80   17.60
  19 -20   0  -18.90   16.00
  20  -1   0    9.60   18.60
  -1 -19   0   -8.30   21.30
  20  -1   0    4.20   18.90
  20  -1   0   -8.80   16.20
  -1 -19   0   37.00   23.80
 -19  20   0  -16.80   24.10
  -1 -19   0   -4.10   10.90
 -19  20   0   25.50   25.10
 -19  20   0   36.50   24.30
 -19  20   0  -22.10   17.90
  16 -20   0   -1.00   20.00
 -20   4   0    4.50   17.90
   4  16   0   19.40   18.20
  16 -20   0   -5.80   19.70
 -20   4   0  -13.60   14.50
  16 -20   0   -0.90   12.80
 -20   4   0   15.30   16.70
 -20   4   0  -13.40   15.50
   4  16   0   -9.10   12.10
  -4 -16   0   -3.70   10.20
 -16  20   0   10.10   20.80
  20  -4   0   -7.70   14.90
  -4 -16   0  -25.00   15.20
  -4 -16   0    3.30   17.70
 -16  20   0   17.70   22.90
  20  -4   0   -0.90   11.20
  20  -4   0    8.70   17.90
 -16  20   0    7.40   24.00
  13 -20   0   -4.70   17.00
 -20   7   0   27.50   17.40
 -20   7   0   28.30   17.70
  13 -20   0   -7.60   14.50
 -20   7   0   33.30   22.70
   7  13   0    4.00   15.90
 -20   7   0    9.70   19.00
  13 -20   0   15.10   14.60
   7  13   0    6.40   13.60
  -7 -13   0   32.80   18.50
  -7 -13   0   26.00   13.50
 -13  20   0   41.30   23.60
  20  -7   0   44.90   20.40
  20  -7   0   25.10   13.90
 -13  20   0   24.80   22.70
  -7 -13   0   36.30   20.00
 -13  20   0  -19.30   16.40
  20  -7   0   33.10   20.30
 -20  10   0  305.07   50.79
  10 -20   0  321.57   52.59
  10  10   0  363.16   47.90
 -20  10   0  553.34   58.89
  10  10   0  345.97   45.10
 -20  10   0  321.27   49.50
  10 -20   0  394.46   54.19
  10 -20   0  348.37   40.40
 -20  10   0  350.06   45.20
 -10  20   0  429.76   63.59
 -10  20   0  410.56   64.09
 -10 -10   0  392.46   45.40
  20 -10   0  306.47   42.40
  20 -10   0  297.77   45.50
 -10 -10   0  313.67   49.00
 -10 -10   0  407.46   46.00
 -10  20   0  277.37   48.20
 -10 -10   0  495.35   47.10
  13   7   0  204.38   33.70
  13   7   0  280.77   42.10
 -20  13   0  266.77   40.20
   7 -20   0  297.77   47.90
 -20  13   0  224.38   41.20
   7 -20   0  247.08   42.80
   7 -20   0  295.67   36.20
  13   7   0  242.98   40.80
 -20  13   0  251.97   43.40
 -20  13   0  264.77   46.40
 -13  -7   0  256.67   43.50
 -13  -7   0  288.97   38.60
  20 -13   0  177.58   36.30
  20 -13   0  268.17   37.20
  -7  20   0  350.66   55.89
 -13  -7   0  281.87   38.70
  -7  20   0  183.18   38.00
 -13  -7   0  260.57   39.90
  20 -13   0  312.57   43.00
   4 -20   0    9.30   10.70
 -20  16   0   15.60   21.00
  16   4   0  -16.70   15.00
   4 -20   0  -30.10   16.00
   4 -20   0   -3.10   18.50
  16   4   0   -7.70   12.40
  16   4   0  -14.40   15.40
   4 -20   0   -7.60   18.70
 -20  16   0   34.10   22.40
 -20  16   0    1.40   18.50
 -20  16   0   -5.60   13.50
 -16  -4   0  -20.90   14.30
  -4  20   0   20.40   13.70
  -4  20   0   -8.90   19.10
 -16  -4   0   15.90   14.60
 -16  -4   0   10.70   16.90
 -16  -4   0    0.00   14.30
  20 -16   0   -6.70   14.40
  -4  20   0    3.40   19.50
  20 -16   0   -5.10   14.90
  20 -16   0    1.30   11.20
  19   1   0   50.09   25.00
   1 -20   0   26.80   19.90
 -20  19   0   34.30   25.50
 -20  19   0   52.29   30.00
  19   1   0   51.89   23.50
   1 -20   0   53.19   27.20
 -20  19   0   81.09   33.60
 -20  19   0   84.29   27.80
  19   1   0   50.49   22.50
   1 -20   0   53.79   17.30
   1 -20   0   39.00   30.00
  20 -19   0   28.10   22.40
  -1  20   0   56.09   30.20
 -19  -1   0   53.89   28.60
  20 -19   0   70.59   20.20
  -1  20   0   31.70   21.40
  -1  20   0   22.40   16.70
 -19  -1   0   61.19   27.30
 -19  -1   0   39.60   20.40
 -19  -1   0   12.80   18.30
  20 -19   0   32.80   25.40
 -21   3   0  159.48   33.80
  18 -21   0  127.79   39.50
 -21   3   0  110.59   38.10
 -21   3   0  172.78   34.00
  18 -21   0  120.99   28.50
  18 -21   0   83.69   31.10
   3  18   0  157.48   33.30
 -21   3   0  114.69   36.30
   3  18   0  118.69   29.60
  21  -3   0  135.39   33.00
  -3 -18   0   92.59   29.20
  -3 -18   0  159.88   38.80
 -18  21   0  143.89   45.10
  21  -3   0  106.69   33.40
 -18  21   0  144.09   38.80
 -18  21   0  129.79   41.90
 -18  21   0  111.79   34.70
  21  -3   0  182.48   33.80
  -3 -18   0  130.79   25.30
  15 -21   0   83.29   23.40
 -21   6   0  114.99   29.60
  15 -21   0   18.60   22.70
 -21   6   0  107.09   28.90
 -21   6   0   82.39   31.30
   6  15   0   77.89   26.10
  15 -21   0   48.10   24.40
 -21   6   0   98.59   30.60
  21  -6   0   86.19   23.00
  -6 -15   0   72.69   19.60
 -15  21   0  107.79   34.00
 -15  21   0   71.69   35.20
  21  -6   0  109.79   28.80
  -6 -15   0   59.29   26.50
 -15  21   0   27.40   24.30
  -6 -15   0   73.09   24.20
  21  -6   0   25.80   20.10
 -21   9   0   15.20   17.10
 -21   9   0    5.00   17.80
  12 -21   0    1.30   13.70
 -21   9   0  -12.20   14.70
 -21   9   0   -8.80   20.40
   9  12   0  -11.50   13.70
   9  12   0  -14.40   13.90
  12 -21   0   -0.20   17.80
  12 -21   0   19.50   22.20
  -9 -12   0   15.60   16.30
  -9 -12   0   -2.20   11.50
  21  -9   0    3.80   17.70
 -12  21   0   -2.90   23.00
  21  -9   0   -6.30   12.80
  -9 -12   0   -5.30   18.20
 -12  21   0   17.70   20.80
 -12  21   0  -15.90   16.60
   9 -21   0    9.80   19.40
 -21  12   0   25.00   19.60
 -21  12   0  -18.90   16.00
 -21  12   0  -30.00   15.20
   9 -21   0  -19.90   18.30
  12   9   0   28.80   19.50
 -21  12   0   -0.60   19.60
 -21  12   0   32.00   18.90
   9 -21   0    1.70   12.90
  12   9   0    7.20   14.00
  12   9   0   -5.40   14.60
  -9  21   0   -8.90   16.20
 -12  -9   0   13.20   18.60
  -9  21   0   28.90   27.50
  21 -12   0  -18.90   13.80
 -12  -9   0    0.10   11.70
  21 -12   0  -19.30   13.70
 -12  -9   0    7.90   14.80
 -12  -9   0   17.70   15.80
  21 -12   0   13.10   16.30
 -21  15   0  136.39   38.10
 -21  15   0   65.69   25.40
 -21  15   0   63.29   27.30
  15   6   0   86.19   27.20
 -21  15   0   89.29   31.90
   6 -21   0  138.69   25.00
   6 -21   0   85.49   31.00
   6 -21   0   74.49   30.30
  15   6   0   66.79   24.60
  15   6   0   95.59   27.60
 -15  -6   0  118.99   27.80
 -15  -6   0  101.89   31.60
  21 -15   0  138.09   35.80
 -15  -6   0   68.59   22.10
 -15  -6   0   84.09   29.10
  -6  21   0  171.88   42.50
  21 -15   0  111.99   27.60
  21 -15   0   52.19   23.40
  -6  21   0   88.79   28.50
  18   3   0  919.91   75.79
  18   3   0  858.81   72.99
   3 -21   0  788.52   84.49
   3 -21   0  705.13   81.89
   3 -21   0  992.30   82.49
 -21  18   0  644.84   84.59
   3 -21   0  867.81   69.19
 -21  18   0  899.31  100.69
 -21  18   0  883.71   91.89
  18   3   0  759.02   80.99
 -18  -3   0  830.62   69.19
 -18  -3   0  895.31   73.89
  21 -18   0  994.40   72.59
  21 -18   0  701.93   79.59
  21 -18   0  788.52   86.29
 -18  -3   0  823.62   86.29
  -3  21   0  988.70   81.09
 -18  -3   0 1090.29   84.69
  -3  21   0  794.32   69.79
  -3  21   0  724.13   88.39
  21   0   0   41.90   26.80
  21   0   0   15.00   21.60
   0 -21   0   81.39   34.50
 -21  21   0   99.89   41.40
 -21  21   0   15.10   23.90
 -21  21   0    9.80   26.80
  21   0   0   34.90   25.20
 -21  21   0   27.00   24.50
   0 -21   0   37.40   26.30
 -21   0   0   53.39   23.70
   0  21   0   29.80   21.20
  21 -21   0   61.89   28.30
 -21   0   0   37.60   31.00
 -21   0   0   95.99   35.40
   0  21   0   89.49   31.90
  21 -21   0   31.50   26.80
  20 -22   0   95.09   27.70
 -22   2   0   67.49   25.20
  20 -22   0   29.50   28.50
 -22   2   0  106.69   31.80
   2  20   0   34.10   22.00
   2  20   0  109.69   31.60
  20 -22   0  111.59   37.30
 -22   2   0   47.30   30.70
 -22   2   0   94.09   35.30
 -20  22   0   81.09   37.90
  22  -2   0   80.99   29.60
  -2 -20   0   41.20   25.20
  -2 -20   0  103.39   36.30
 -20  22   0   81.19   42.00
 -20  22   0  113.79   34.70
 -20  22   0  113.89   37.10
  22  -2   0  106.19   29.40
  22  -2   0  136.29   36.80
  17 -22   0   27.70   25.30
 -22   5   0   43.40   26.00
 -22   5   0   -1.90   18.30
  17 -22   0  -26.80   19.20
   5  17   0   12.70   17.60
 -22   5   0   29.20   25.70
 -22   5   0   17.80   21.80
  17 -22   0   26.30   15.10
 -17  22   0   38.40   30.60
  -5 -17   0   46.30   16.50
  -5 -17   0   13.20   20.60
 -17  22   0    6.80   21.10
  22  -5   0   13.70   20.60
  22  -5   0   -3.50   15.90
  22  -5   0   17.40   20.70
 -17  22   0  -26.70   23.80
  -5 -17   0   29.60   23.20
 -22   8   0   -7.80   15.60
  14 -22   0   36.70   22.40
  14 -22   0   13.40   16.40
 -22   8   0  -16.60   20.80
 -22   8   0  -15.60   16.60
  14 -22   0   -6.00   20.20
 -22   8   0   -2.80   15.60
   8  14   0  -15.30   15.20
  -8 -14   0  -13.20   18.20
  -8 -14   0    7.60   17.90
  22  -8   0   -0.90   15.50
  -8 -14   0   -7.30   10.40
 -14  22   0  -21.60   19.90
  22  -8   0   -3.50   15.90
 -14  22   0  -10.00   20.50
 -14  22   0   -6.70   21.50
 -22  11   0   22.70   20.80
  11 -22   0   26.70   15.30
  11 -22   0   14.10   21.70
  11  11   0   46.20   23.00
 -22  11   0   10.80   20.60
  11  11   0   60.89   22.50
  11 -22   0   32.30   26.80
 -22  11   0    4.40   21.90
 -22  11   0   77.19   26.60
  22 -11   0   19.50   19.50
 -11 -11   0   44.60   17.60
  22 -11   0   41.80   26.80
 -11 -11   0   58.79   21.60
 -11  22   0   44.60   28.60
 -11  22   0   17.90   24.90
 -11  22   0    1.30   19.70
 -11 -11   0   10.50   21.10
  22 -11   0   -5.60   19.30
   8 -22   0   89.89   34.80
 -22  14   0   48.20   26.00
 -22  14   0   81.29   31.80
   8 -22   0   60.59   20.70
 -22  14   0   64.79   24.00
  14   8   0  121.99   28.10
   8 -22   0   94.29   34.30
 -22  14   0  108.19   33.80
  14   8   0   93.59   29.80
  14   8   0   71.89   27.10
  22 -14   0   60.99   24.00
  22 -14   0   71.29   21.80
 -14  -8   0   60.59   25.20
  -8  22   0  117.49   37.00
 -14  -8   0  107.59   31.40
  22 -14   0   60.09   27.30
 -14  -8   0  113.09   25.80
  -8  22   0   92.29   30.20
 -14  -8   0   66.89   22.90
 -22  17   0  751.32   85.19
  17   5   0  925.81   75.89
 -22  17   0  911.81   99.79
  17   5   0  796.82   84.49
  17   5   0  834.32   73.49
   5 -22   0  997.60   86.89
   5 -22   0  764.82   86.09
 -22  17   0 1022.30  100.29
 -22  17   0 1011.80   80.69
   5 -22   0  766.12   86.29
  22 -17   0  979.90   97.49
 -17  -5   0  908.01   72.99
  -5  22   0  993.60   96.29
  -5  22   0  948.71  103.69
 -17  -5   0  927.51   80.59
 -17  -5   0  990.00   81.79
  22 -17   0  839.02   72.99
  22 -17   0  851.91   91.39
 -17  -5   0  852.31   71.19
   2 -22   0  248.58   51.39
  20   2   0  188.98   40.40
 -22  20   0  277.37   53.59
 -22  20   0  164.28   46.00
   2 -22   0  264.87   49.00
  20   2   0  197.28   38.10
  20   2   0  188.28   40.60
 -22  20   0  224.68   54.39
  22 -20   0  145.79   41.30
 -20  -2   0  127.69   38.90
 -20  -2   0  165.88   42.20
 -20  -2   0  142.19   33.80
  -2  22   0  189.58   46.40
  22 -20   0  168.08   39.20
  -2  22   0  182.78   42.00
 -23   1   0   76.49   37.60
  22 -23   0   41.00   25.00
 -23   1   0   14.70   25.40
   1  22   0   25.00   22.60
  22 -23   0   31.50   29.00
 -23   1   0   71.39   27.70
   1  22   0   98.69   32.60
  22 -23   0   78.69   34.80
 -22  23   0   56.99   33.50
  23  -1   0   16.10   23.70
  23  -1   0   57.49   33.30
 -22  23   0   81.29   33.10
  -1 -22   0   59.79   29.30
 -22  23   0   39.70   33.30
  -1 -22   0   49.50   29.00
  23  -1   0    3.80   20.10
 -22  23   0   33.60   37.50
 -23   4   0   12.40   22.60
  19 -23   0    6.30   17.90
   4  19   0   42.80   24.90
 -23   4   0   38.50   29.20
  19 -23   0   53.89   28.50
  19 -23   0   32.90   29.10
 -23   4   0   44.30   24.00
 -23   4   0   22.30   26.40
  23  -4   0   24.10   20.90
 -19  23   0   59.09   29.80
 -19  23   0  -12.50   21.50
  -4 -19   0   47.60   27.00
 -19  23   0  -32.80   20.70
  23  -4   0    2.20   18.60
  23  -4   0   28.30   23.00
  -4 -19   0   53.39   25.10
 -23   7   0  106.69   35.20
 -23   7   0   63.39   25.20
 -23   7   0   73.29   28.80
  16 -23   0   28.60   25.50
 -23   7   0  111.89   40.20
  16 -23   0   72.59   34.80
   7  16   0  160.98   32.60
  16 -23   0   76.79   24.00
  -7 -16   0   87.99   27.60
 -16  23   0   76.89   35.40
  23  -7   0  129.09   41.80
  23  -7   0   93.89   32.10
  -7 -16   0   90.39   22.10
  23  -7   0  100.69   34.90
 -16  23   0   57.49   32.60
  -7 -16   0  111.89   33.10
 -16  23   0   68.79   35.90
  13 -23   0   95.79   34.70
  10  13   0  119.19   32.10
 -23  10   0   88.09   28.90
  13 -23   0  118.39   38.10
 -23  10   0  122.79   32.40
 -23  10   0   84.19   36.70
 -23  10   0  124.49   35.90
  13 -23   0   57.19   21.90
 -10 -13   0  107.09   24.50
 -13  23   0  121.99   42.30
  23 -10   0  131.79   36.50
 -13  23   0   70.59   34.80
 -10 -13   0  110.99   33.40
 -13  23   0   61.19   31.20
 -10 -13   0  136.79   30.10
  23 -10   0   95.89   28.00
 -23  13   0   33.50   22.00
 -23  13   0  -19.70   21.00
  10 -23   0    7.90   23.90
 -23  13   0   22.70   23.10
  10 -23   0   28.80   18.90
  10 -23   0   19.40   24.50
  13  10   0    1.20   19.10
  13  10   0   27.50   23.50
  23 -13   0    0.10   15.30
 -13 -10   0   -0.30   15.00
 -10  23   0    7.70   24.00
  23 -13   0   31.20   21.60
 -13 -10   0   31.50   24.30
 -13 -10   0   43.00   21.20
 -10  23   0   -6.20   19.00
  23 -13   0   21.40   21.00
   7 -23   0  881.31   94.59
  16   7   0 1113.79   82.19
  16   7   0  977.90   82.79
 -23  16   0  963.70  100.09
   7 -23   0 1093.29  109.89
 -23  16   0 1183.18   93.99
 -23  16   0 1019.60   86.09
 -23  16   0 1017.10  106.79
   7 -23   0  787.02   90.99
  16   7   0 1142.29   87.39
 -16  -7   0 1013.10   87.79
 -16  -7   0 1112.39   86.49
 -16  -7   0  841.02  100.69
  23 -16   0  956.20   82.19
  -7  23   0 1278.37  105.09
 -16  -7   0 1049.59   80.99
  -7  23   0 1109.29   93.39
  23 -16   0  835.72   95.09
  19   4   0  921.71   84.29
 -23  19   0  648.44   81.79
   4 -23   0  678.73   82.59
 -23  19   0  914.71  103.89
   4 -23   0  619.84   79.59
   4 -23   0  703.63   81.49
  19   4   0  698.43   80.29
  19   4   0  660.73   76.59
 -23  19   0  618.34   83.89
 -19  -4   0  772.42   84.19
  23 -19   0  801.12   86.19
 -19  -4   0  774.82   77.99
 -19  -4   0  685.93   82.29
  23 -19   0  678.83   70.59
  23 -19   0  810.72   89.89
  -4  23   0  772.82   93.69
  -4  23   0  704.13   81.59
   1 -23   0   74.09   30.90
  22   1   0   30.60   27.30
 -23  22   0   23.90   28.30
  22   1   0   33.40   25.70
 -23  22   0   79.59   40.50
 -23  22   0   40.60   34.00
   1 -23   0   24.70   31.70
  22   1   0   50.59   28.70
 -22  -1   0   13.50   22.40
  23 -22   0    3.90   26.70
 -22  -1   0   13.10   30.50
  -1  23   0   79.89   31.00
  23 -22   0   19.90   25.30
 -22  -1   0   26.50   25.80
 -24   3   0   79.29   31.20
 -24   3   0   90.89   36.40
 -24   3   0    6.50   30.30
  21 -24   0   65.89   35.90
   3  21   0   78.19   27.10
  21 -24   0   10.80   23.40
  21 -24   0    5.80   20.10
 -21  24   0   56.79   34.50
  -3 -21   0  105.79   33.90
 -21  24   0   34.20   32.80
  24  -3   0   56.69   29.10
  24  -3   0  129.89   37.90
 -21  24   0   23.40   33.40
  -3 -21   0    2.50   23.20
  24  -3   0   61.29   27.20
   6  18   0   15.90   20.10
  18 -24   0    6.40   24.30
 -24   6   0   35.20   28.70
 -24   6   0   10.10   19.00
 -24   6   0  -11.70   24.00
  18 -24   0   -4.40   20.90
 -24   6   0   -6.80   19.20
  18 -24   0   18.50   18.30
 -18  24   0    3.90   22.80
  -6 -18   0   19.30   28.80
  -6 -18   0   -5.10   18.20
  24  -6   0    3.40   20.20
 -18  24   0  -20.10   22.60
 -18  24   0    4.00   27.90
  24  -6   0   13.50   23.20
 -24   9   0   42.60   26.80
 -24   9   0   43.80   29.80
 -24   9   0   41.90   32.50
  15 -24   0   36.40   20.20
  15 -24   0   66.39   34.10
  15 -24   0   45.70   29.60
   9  15   0   37.10   25.00
 -24   9   0   33.60   23.30
  -9 -15   0   47.10   17.90
  -9 -15   0   55.09   28.30
 -15  24   0   35.70   32.60
  24  -9   0   17.40   25.10
  24  -9   0   44.40   25.10
  -9 -15   0    1.80   19.40
 -15  24   0   38.30   33.10
 -15  24   0   33.20   28.40
 -24  12   0  174.38   41.70
  12 -24   0  140.69   32.50
  12  12   0  256.87   44.80
  12 -24   0  161.08   42.90
 -24  12   0  141.49   35.00
  12 -24   0  141.29   41.40
  12  12   0  146.49   32.80
 -24  12   0  148.89   38.60
 -12 -12   0  182.78   32.70
  24 -12   0  142.89   37.70
  24 -12   0  142.29   37.90
 -12 -12   0  178.78   42.40
 -12  24   0  190.58   46.40
 -12  24   0  122.19   40.10
 -12 -12   0  182.48   35.20
  24 -12   0  125.19   31.70
  15   9   0  -10.10   19.40
   9 -24   0   51.89   30.10
 -24  15   0    9.60   25.30
   9 -24   0   13.30   26.10
  15   9   0   37.10   24.70
 -24  15   0   18.50   20.10
 -24  15   0    2.00   22.80
 -15  -9   0   14.20   16.70
  -9  24   0    6.10   26.60
  24 -15   0   -4.30   21.00
 -15  -9   0   -5.60   23.20
  24 -15   0   -0.20   20.20
  -9  24   0   19.20   28.20
 -24  18   0  725.03   87.69
  18   6   0  700.13   75.39
 -24  18   0  619.64   82.99
 -24  18   0  656.43   87.19
  18   6   0  614.44   72.69
   6 -24   0  684.93   80.99
  18   6   0  539.65   69.79
   6 -24   0  560.54   76.39
 -24  18   0  702.13   79.09
   6 -24   0  687.83   84.59
 -18  -6   0  907.21   88.79
  24 -18   0  865.21   70.69
 -18  -6   0  873.71   90.09
  24 -18   0  468.95   70.99
  -6  24   0  692.93   94.39
  24 -18   0  658.03   81.09
  -6  24   0  573.84   75.79
 -18  -6   0  742.83   75.29
 -24  21   0   -5.80   26.70
  21   3   0    5.20   21.10
   3 -24   0   53.79   30.90
  21   3   0   -8.40   24.80
  21   3   0  -11.20   15.90
   3 -24   0   17.60   32.10
 -24  21   0   -9.80   27.00
 -24  21   0    8.20   30.30
 -21  -3   0   -1.90   24.60
  24 -21   0   11.20   24.30
  -3  24   0  -30.40   21.50
 -21  -3   0  -10.40   15.10
 -21  -3   0   -3.20   21.70
  24 -21   0   10.10   25.10
  20 -25   0    1.20   18.90
 -25   5   0    3.30   19.40
  20 -25   0   26.10   32.30
   5  20   0   -2.30   21.70
  20 -25   0   24.00   28.20
 -25   5   0   26.00   28.40
 -25   5   0    2.10   30.80
  -5 -20   0  -27.20   18.70
 -20  25   0    1.60   27.50
  -5 -20   0   46.40   28.90
 -20  25   0    3.30   34.40
 -20  25   0   13.30   29.60
  25  -5   0  -10.90   23.70
  25  -5   0   -1.10   22.90
 -25   8   0  301.27   53.49
  17 -25   0  343.97   63.39
   8  17   0  472.45   59.89
 -25   8   0  456.65   59.19
 -25   8   0  366.26   66.39
  17 -25   0  287.57   55.39
 -25   8   0  420.06   68.79
  17 -25   0  348.97   46.50
 -17  25   0  373.56   64.29
  -8 -17   0  317.67   49.70
 -17  25   0  421.76   75.59
  -8 -17   0  446.96   66.49
  25  -8   0  318.17   52.19
 -17  25   0  518.25   78.09
  25  -8   0  362.96   58.59
 -25  11   0   12.10   23.90
 -25  11   0   15.00   23.00
  14 -25   0   -2.10   29.00
 -25  11   0   14.60   30.10
  14 -25   0   -0.50   30.40
  11  14   0   18.20   23.60
 -14  25   0  -32.70   28.00
 -11 -14   0   30.00   30.40
  25 -11   0    5.20   19.80
 -14  25   0  -37.00   23.80
  25 -11   0   12.20   23.60
 -11 -14   0   14.40   17.10
 -14  25   0   21.20   30.90
  25 -11   0   50.79   28.90
  14  11   0  113.99   33.50
 -25  14   0   70.19   32.30
 -25  14   0  124.29   38.20
 -25  14   0   65.49   34.40
  11 -25   0   53.29   30.90
  14  11   0   96.99   31.50
  11 -25   0  102.99   38.50
 -14 -11   0   39.10   19.90
 -11  25   0  113.69   42.70
  25 -14   0   37.90   24.20
  25 -14   0   87.69   30.80
  25 -14   0  102.39   37.90
 -14 -11   0   91.79   34.50
 -11  25   0  105.99   40.00
   8 -25   0   33.80   29.50
   8 -25   0   63.69   31.40
 -25  17   0   28.30   24.80
   8 -25   0   83.19   32.70
  17   8   0   -3.00   22.20
 -25  17   0   90.69   34.70
 -25  17   0   35.80   32.20
  17   8   0   29.50   24.80
 -17  -8   0   63.59   33.10
  25 -17   0   52.99   30.60
  -8  25   0   58.69   34.40
  -8  25   0   37.20   32.10
  25 -17   0    5.70   19.90
 -17  -8   0   30.10   20.80
  20   5   0  450.85   62.89
  20   5   0  540.55   69.59
   5 -25   0  486.95   70.79
 -25  20   0  543.25   81.59
 -25  20   0  375.06   63.79
  20   5   0  529.95   65.09
 -25  20   0  469.25   72.89
   5 -25   0  496.85   74.69
   5 -25   0  427.26   66.59
 -20  -5   0  591.24   67.69
  25 -20   0  462.05   58.19
 -20  -5   0  473.75   69.69
 -20  -5   0  423.96   69.79
  -5  25   0  457.95   75.49
  -5  25   0  413.46   64.89
  25 -20   0  479.85   70.09
  25 -20   0  493.85   71.29
 -26   7   0  714.83   94.59
 -26   7   0  673.33   80.79
 -26   7   0  770.42   96.99
   7  19   0  843.92   81.79
  19 -26   0  769.22   96.49
  19 -26   0  627.34   83.59
 -19  26   0  682.43   93.39
 -19  26   0  702.93   91.49
  26  -7   0  509.05   72.19
  26  -7   0  652.33   83.89
 -19  26   0  709.83  102.29
  -7 -19   0  710.23   87.09
 -26  10   0   39.10   31.20
 -26  10   0   31.10   29.00
 -26  10   0   50.99   30.20
  10  16   0   84.89   28.40
  16 -26   0   25.10   28.70
  16 -26   0   57.39   35.10
  26 -10   0   37.60   28.60
 -16  26   0  126.29   48.00
  26 -10   0   80.79   35.10
 -16  26   0   85.09   40.50
 -16  26   0   60.19   42.40
 -10 -16   0   55.69   31.30
  26 -10   0   15.20   26.20
 -26  13   0    5.30   22.60
  13 -26   0   40.80   32.60
 -26  13   0   67.99   37.00
 -26  13   0   12.90   28.90
  13 -26   0   23.90   30.80
  13  13   0   43.10   28.00
 -13  26   0   55.49   35.00
  26 -13   0  -20.50   19.30
 -13 -13   0   21.50   17.10
  26 -13   0   44.00   28.40
 -13  26   0   65.99   38.10
  26 -13   0   20.40   23.90
 -13 -13   0   22.20   31.00
 -26  16   0    1.00   22.90
 -26  16   0    8.70   27.60
 -26  16   0   16.10   26.30
  10 -26   0  -26.00   28.50
  10 -26   0   16.00   29.50
  16  10   0   -7.50   23.20
  10 -26   0   11.60   26.00
  16  10   0    4.30   21.90
  26 -16   0   12.80   29.80
 -16 -10   0  -14.60   22.70
 -16 -10   0   21.00   20.20
  26 -16   0   38.20   25.30
 -10  26   0   -6.60   28.80
 -10  26   0   78.69   35.40
  19   7   0  246.08   47.50
   7 -26   0  274.87   53.89
 -26  19   0  115.89   44.90
 -26  19   0  237.68   51.29
   7 -26   0  228.88   53.39
  19   7   0  282.07   50.19
 -26  19   0  247.68   56.69
   7 -26   0  256.87   55.29
  -7  26   0  268.77   60.39
  -7  26   0  269.27   53.19
  26 -19   0  217.38   52.19
 -19  -7   0  250.87   46.20
  26 -19   0  354.86   65.09
 -19  -7   0  193.78   47.00
  26 -19   0  214.88   41.40
 -27  12   0   28.40   32.40
  12  15   0   25.30   25.80
  15 -27   0    2.20   28.90
 -27  12   0   59.39   34.30
  15 -27   0   22.10   28.90
 -27  12   0   44.40   29.60
  27 -12   0    0.10   22.30
 -15  27   0   15.90   29.40
  27 -12   0   14.70   30.40
 -12 -15   0   64.89   33.90
  27 -12   0   28.00   25.60
 -15  27   0   24.60   31.60
 -27  15   0   -4.40   26.80
  12 -27   0  -54.59   25.90
  12 -27   0   -8.00   25.70
 -27  15   0   -5.20   20.80
 -27  15   0  -32.70   25.10
  15  12   0    0.70   21.70
 -12  27   0    8.40   27.90
 -15 -12   0   25.20   19.90
  27 -15   0  -12.40   23.20
 -15 -12   0   10.30   27.30
 -12  27   0   -9.50   30.50
  27 -15   0  -36.90   20.10
  -1   0  -1   -0.30    0.50
  -1   0  -1    0.30    0.90
   0   1  -1    0.50    0.60
  -1   0  -1   -0.50    0.60
   0  -1   1   -0.30    0.50
  -1   1   1   -0.10    0.80
  -1   1   1   -0.10    0.80
   1   0   1    0.20    0.70
  -1   1   1    0.60    0.90
   0  -1   1    0.20    0.80
   1   0   1    0.30    0.90
  -2  -1  -1   33.80    6.20
  -1   3  -1   29.50    6.00
  -2  -1  -1   32.80    4.80
  -1   3  -1   23.70    4.20
  -1   3  -1   25.60    5.20
  -2  -1  -1   37.90    6.60
  -2  -1  -1   37.60    5.20
  -1   3  -1   36.90    6.80
  -2  -1  -1   29.80    5.60
   1  -3   1   29.50    6.20
   1  -3   1   39.20    5.60
  -3   2   1   32.00    5.90
  -3   2   1   29.10    5.50
   2   1   1   48.00    6.70
  -3   2   1   33.20    5.10
  -3   2   1   18.50    4.30
  -3   2   1   31.90    5.30
   1  -3   1   27.60    6.10
  -3   2   1   33.70    5.50
  -3   2   1   23.90    5.30
  -3   2   1   42.00    6.50
   1  -3   1   27.10    3.90
   2   1   1   40.40    6.20
   2   0  -1 2186.78  106.89
   2   0  -1 2130.79  107.19
   0  -2  -1 2137.69  107.39
  -2   2  -1 2056.29  106.49
   0  -2  -1 2078.59  105.49
  -2   2  -1 2051.99  106.39
  -2   2  -1 2156.98  107.59
   0  -2  -1 2120.39  107.69
  -2   2  -1 2057.19  106.89
  -2   2  -1 2010.80  107.29
   0   2   1 2114.69  105.59
   0   2   1 2090.09  106.39
   0   2   1 2065.19  106.69
  -2   0   1 2002.80  106.19
   2  -2   1 2111.49  105.79
   0   2   1 2132.69  107.99
  -2   0   1 2126.79  107.49
  -2   0   1 2126.49  107.09
  -2   0   1 2097.79  107.89
   2  -2   1 2002.90  106.59
  -2   0   1 2022.90  105.79
   2  -2   1 1979.10  107.19
  -2   5  -1  166.88   18.40
  -3  -2  -1  182.38   13.80
  -2   5  -1  194.68   18.30
   5  -3  -1  170.18   12.80
  -2   5  -1  165.88   12.60
  -3  -2  -1  173.28   15.00
  -3  -2  -1  188.18   15.50
   5  -3  -1  186.78   14.70
  -3  -2  -1  185.68   13.40
  -3  -2  -1  158.28   17.40
  -2   5  -1  207.78   20.40
   2  -5   1  178.58   19.20
   3   2   1  191.18   12.30
   3   2   1  202.98   18.60
  -5   3   1  177.48   17.80
   3   2   1  223.98   17.40
  -5   3   1  169.78   15.20
   2  -5   1  230.08   20.80
   2  -5   1  173.98   14.50
  -5   3   1  188.18   15.40
  -5   3   1  147.29   13.40
  -5   3   1  173.58   17.90
  -5   3   1  173.48   15.50
  -5   3   1  183.78   14.70
   1   2  -1  980.90   49.70
   2  -3  -1  878.51   48.40
  -3   1  -1  945.91   49.60
   1   2  -1  925.81   49.10
   1   2  -1  896.51   49.30
  -3   1  -1  892.21   49.70
   1   2  -1  944.11   50.09
  -3   1  -1  904.31   51.49
  -3   1  -1  964.00   50.49
  -3   1  -1  947.81   49.99
   2  -3  -1  908.41   50.79
   2  -3  -1 1015.00   49.90
   3  -1   1  916.01   49.00
  -1  -2   1  907.31   49.80
  -1  -2   1  894.71   48.90
  -2   3   1  932.81   51.09
  -2   3   1  874.21   51.79
  -2   3   1  877.51   48.60
  -2   3   1  923.61   47.90
  -1  -2   1  909.21   50.09
  -1  -2   1  936.61   49.40
  -2   3   1  966.20   48.40
   3  -1   1  902.61   50.59
   3  -1   1  946.31   50.69
  -1  -2   1  969.50   50.99
  -2   3   1  947.21   50.89
  -2   3   1  921.11   49.10
  -1  -3  -1  469.95   25.50
   4  -1  -1  454.65   24.30
   4  -1  -1  455.25   28.30
   4  -1  -1  458.75   27.00
  -1  -3  -1  450.35   28.10
  -1  -3  -1  508.25   29.00
  -3   4  -1  450.95   29.50
  -1  -3  -1  451.45   25.90
  -3   4  -1  432.26   24.00
  -1  -3  -1  483.35   29.40
  -3   4  -1  434.56   27.50
  -3   4  -1  433.76   29.00
   3  -4   1  455.85   26.10
  -4   1   1  424.86   24.90
   3  -4   1  494.55   28.50
   1   3   1  439.86   28.80
  -4   1   1  467.05   30.20
   1   3   1  445.06   26.60
   3  -4   1  436.16   28.50
  -4   1   1  428.06   27.00
  -4   1   1  420.16   27.50
  -4   1   1  440.06   26.50
   1   3   1  458.85   26.90
  -4   1   1  423.96   25.50
  -4   1   1  422.46   28.60
   1   3   1  414.36   27.60
   3  -4   1  462.55   24.50
  -3   7  -1  463.85   32.80
  -3   7  -1  456.05   30.70
  -4  -3  -1  472.35   30.50
   7  -4  -1  456.55   31.40
   7  -4  -1  437.06   27.30
  -3   7  -1  411.76   32.50
  -4  -3  -1  419.36   30.80
  -4  -3  -1  377.06   28.50
   7  -4  -1  397.16   29.30
  -3   7  -1  388.16   25.60
  -4  -3  -1  405.16   27.40
  -4  -3  -1  459.65   27.00
  -7   4   1  459.05   29.90
   3  -7   1  423.46   28.40
  -7   4   1  431.56   32.30
   3  -7   1  475.15   33.20
   4   3   1  412.36   30.20
  -7   4   1  397.36   29.70
  -7   4   1  409.86   31.10
   3  -7   1  408.06   24.90
  -7   4   1  378.36   29.50
  -7   4   1  405.76   29.30
  -7   4   1  425.76   30.70
   3  -7   1  482.35   33.10
  -7   4   1  417.36   27.50
   4   3   1  473.15   31.00
   4   3   1  426.46   25.60
  -4   0  -1  164.58   15.10
  -4   0  -1  156.58   13.00
   0   4  -1  154.18   13.50
   4  -4  -1  140.59   12.10
  -4   0  -1  157.88   16.10
   0   4  -1  185.08   14.10
  -4   0  -1  160.48   14.20
   0   4  -1  115.89   13.90
   4  -4  -1  146.79   14.60
   0   4  -1  164.68   11.40
  -4   0  -1  150.18   11.60
  -4   4   1  177.68   16.50
   0  -4   1  165.08   14.80
  -4   4   1  143.49   11.30
  -4   4   1  145.89   14.10
  -4   4   1  163.18   15.30
   4   0   1  173.18   16.90
   0  -4   1  161.08   16.20
   4   0   1  145.79   12.90
  -4   4   1  165.48   12.50
  -4   4   1  153.58   16.60
  -4   4   1  145.09   14.70
  -4   4   1  129.59   14.70
   0  -4   1  131.39   10.40
   1  -4  -1  265.17   17.40
  -4   3  -1  288.47   20.30
   1  -4  -1  262.27   21.20
  -4   3  -1  274.37   20.70
   3   1  -1  259.37   19.70
   1  -4  -1  247.98   19.80
  -4   3  -1  271.77   17.70
   3   1  -1  270.97   15.80
   3   1  -1  285.07   19.10
  -4   3  -1  255.87   19.60
  -4   3  -1  257.07   18.90
  -4   3  -1  277.87   17.40
  -4   3  -1  263.87   18.60
  -4   3  -1  308.67   20.30
  -3  -1   1  290.87   18.50
  -1   4   1  278.77   21.20
  -1   4   1  250.87   18.90
  -3  -1   1  280.47   19.80
  -1   4   1  281.17   15.70
  -1   4   1  301.67   22.10
  -1   4   1  275.77   17.70
  -3  -1   1  297.27   20.10
   4  -3   1  265.77   17.90
   4  -3   1  265.27   19.40
  -3  -1   1  258.37   20.90
  -3  -1   1  268.37   17.90
   4  -3   1  285.67   16.20
  -4   6  -1  104.59   15.60
  -2  -4  -1  145.09   16.00
   6  -2  -1  131.19   15.50
  -2  -4  -1  126.39   12.60
  -4   6  -1   98.49    8.70
  -2  -4  -1  101.39   13.40
  -4   6  -1  150.28   18.60
   6  -2  -1  114.29   13.10
  -4   6  -1  127.69   14.80
  -2  -4  -1   89.79   14.20
  -2  -4  -1  109.89   11.70
  -4   6  -1  123.69   16.70
  -6   2   1  119.19   16.50
   4  -6   1  122.79   14.60
   2   4   1  132.19   15.80
  -6   2   1  121.19   15.90
   4  -6   1  109.99   11.30
   4  -6   1  114.99    8.40
  -6   2   1  138.09   15.70
   4  -6   1  119.29   16.70
  -6   2   1  116.09   14.10
   2   4   1  127.79   12.90
  -6   2   1  150.68   14.60
  -6   2   1  141.99   13.50
   2   4   1  129.29   15.00
  -6   2   1  127.09   10.10
   2   4   1  130.99   14.40
  -5  -4  -1  117.29   14.40
  -4   9  -1  130.99   21.50
  -5  -4  -1  109.39   17.20
   9  -5  -1   71.09   14.30
   9  -5  -1  104.09   16.20
  -4   9  -1  125.19   18.10
  -4   9  -1  126.99   13.20
  -5  -4  -1  100.99   12.60
  -5  -4  -1  105.49   15.00
   9  -5  -1  100.79   13.00
  -5  -4  -1   92.59   15.40
  -4   9  -1   91.59   19.00
   5   4   1   88.79   15.00
  -9   5   1   85.99   17.80
  -9   5   1  123.39   18.20
  -9   5   1   93.79   15.10
  -9   5   1  134.29   18.60
  -9   5   1  112.99   14.20
  -9   5   1   98.79   15.60
   4  -9   1  121.09   20.00
   4  -9   1  111.79   18.40
  -9   5   1   91.29   17.40
   4  -9   1  119.99   14.70
   4  -9   1   85.59   10.30
  -9   5   1   94.09   15.90
   5   4   1  120.49   17.60
   5   4   1  110.69   12.30
  -5  -1  -1   48.60   10.30
  -5  -1  -1   46.50   10.20
  -1   6  -1   43.30    5.60
  -1   6  -1   48.10   10.60
  -5  -1  -1   50.19    8.60
  -1   6  -1   32.90    7.80
   6  -5  -1   53.19    9.60
  -5  -1  -1   45.90    7.40
  -1   6  -1   58.29   10.60
  -5  -1  -1   48.00    9.80
   6  -5  -1   44.80    7.90
  -1   6  -1   62.79   12.20
  -6   5   1   34.20    9.10
  -6   5   1   41.90    8.70
   1  -6   1   40.00    8.20
  -6   5   1   41.80   10.10
  -6   5   1   49.70    8.70
   5   1   1   65.19   10.90
  -6   5   1   35.40   10.10
  -6   5   1   54.89   11.10
   1  -6   1   46.90   11.20
   1  -6   1   53.69    6.40
   1  -6   1   45.90   11.40
   5   1   1   51.19   10.70
  -6   5   1   30.10    9.10
  -6   5   1   42.30    8.60
  -5   2  -1  931.71   48.90
   2   3  -1  856.71   49.30
  -5   2  -1  807.22   45.10
   3  -5  -1  853.71   45.80
  -5   2  -1  782.32   49.20
   2   3  -1  862.71   47.00
  -5   2  -1  873.51   48.80
   2   3  -1  819.62   47.70
  -5   2  -1  860.11   48.30
   3  -5  -1  938.01   48.60
  -5   2  -1  810.42   50.89
   3  -5  -1  890.31   50.69
   2   3  -1  857.11   48.40
   5  -2   1  902.21   49.70
  -3   5   1  847.22   46.10
  -3   5   1  839.62   51.39
  -3   5   1  825.92   50.59
  -3   5   1  797.52   44.80
  -3   5   1  846.42   49.80
  -2  -3   1  811.32   47.40
  -3   5   1  881.71   52.39
  -2  -3   1  883.61   48.80
  -2  -3   1  862.01   47.60
   5  -2   1  855.71   49.90
  -2  -3   1  905.41   47.60
  -2  -3   1  831.72   50.39
  -2  -3   1  817.52   50.09
   5  -2   1  917.71   47.50
  -5   5  -1   60.59   10.00
  -5   5  -1   58.09   11.70
   0  -5  -1   63.59    8.70
  -5   5  -1   74.99   12.80
  -5   5  -1   46.80    9.70
   5   0  -1   80.59   11.70
  -5   5  -1   70.59   10.70
   5   0  -1   71.79    5.50
  -5   5  -1   63.79    7.40
   0  -5  -1   51.59   11.30
   0  -5  -1   71.89    6.90
   5   0  -1   56.09   10.50
  -5   5  -1   77.79   10.80
   0  -5  -1   88.39   13.70
   0   5   1   87.29    9.10
   5  -5   1   77.09   12.20
  -5   0   1   80.59   14.00
   0   5   1   62.69    9.90
   5  -5   1   78.99    9.00
  -5   0   1   58.59    9.40
  -5   0   1   53.99   10.50
  -5   0   1   84.19   12.20
   0   5   1   64.89   10.30
  -5   0   1   79.49    7.90
   0   5   1   64.29   11.70
   5  -5   1   78.09   10.80
  -5   0   1   60.89    9.40
  -5   8  -1 1588.74   81.19
   8  -3  -1 1534.15   88.09
  -3  -5  -1 1530.55   83.99
  -5   8  -1 1570.44   89.49
  -3  -5  -1 1687.53   88.39
  -3  -5  -1 1519.05   85.29
  -3  -5  -1 1608.54   84.39
   8  -3  -1 1561.14   85.29
  -5   8  -1 1413.86   90.29
  -5   8  -1 1539.65   91.09
  -5   8  -1 1486.45   87.89
  -3  -5  -1 1637.64   89.99
  -8   3   1 1491.55   85.49
   5  -8   1 1578.14   82.49
  -8   3   1 1566.24   85.09
   3   5   1 1447.46   87.09
   3   5   1 1477.95   85.69
   3   5   1 1525.05   83.79
  -8   3   1 1428.66   87.59
   3   5   1 1563.34   87.89
   5  -8   1 1517.75   89.49
  -8   3   1 1511.35   86.59
  -8   3   1 1498.65   81.79
   5  -8   1 1586.44   78.89
  -8   3   1 1572.24   90.29
   5  -8   1 1547.85   85.99
  -8   3   1 1616.74   91.99
  -5  11  -1  414.16   41.10
  -6  -5  -1  345.87   28.60
  -5  11  -1  283.57   37.20
  11  -6  -1  341.87   25.60
  -6  -5  -1  327.17   26.10
  -6  -5  -1  373.36   37.40
  -5  11  -1  305.57   33.90
  11  -6  -1  351.36   34.30
  -6  -5  -1  338.77   33.20
  11  -6  -1  333.47   35.10
  -5  11  -1  331.37   24.00
  -6  -5  -1  349.67   25.00
   6   5   1  389.86   32.40
   6   5   1  297.97   31.20
 -11   6   1  279.17   32.70
 -11   6   1  334.97   38.90
   5 -11   1  412.16   41.20
 -11   6   1  359.56   38.60
 -11   6   1  352.46   25.80
 -11   6   1  296.07   32.70
   5 -11   1  363.66   27.90
   5 -11   1  341.57   36.20
 -11   6   1  352.46   34.10
   5 -11   1  329.77   23.80
 -11   6   1  309.67   32.20
   6   5   1  322.87   23.70
   8  -6  -1 1492.85   77.49
   8  -6  -1 1427.76   81.69
  -2   8  -1 1446.76   73.39
  -6  -2  -1 1374.56   83.19
  -2   8  -1 1408.26   82.29
   8  -6  -1 1412.76   80.39
  -2   8  -1 1463.55   78.79
  -6  -2  -1 1469.55   76.89
  -6  -2  -1 1466.95   81.29
  -2   8  -1 1340.67   84.19
  -6  -2  -1 1486.75   82.79
  -2   8  -1 1447.26   85.39
  -6  -2  -1 1483.35   80.19
  -8   6   1 1446.36   80.19
  -8   6   1 1393.06   82.29
   6   2   1 1403.56   83.09
   2  -8   1 1395.56   84.79
  -8   6   1 1368.66   81.89
  -8   6   1 1266.97   82.79
   6   2   1 1434.16   81.89
  -8   6   1 1379.76   83.29
   2  -8   1 1439.66   84.39
  -8   6   1 1407.76   80.39
   2  -8   1 1437.36   79.59
  -8   6   1 1395.26   82.69
   6   2   1 1514.35   74.39
  -8   6   1 1459.35   80.99
   2  -8   1 1440.66   75.19
   5  -6  -1  111.69   14.60
  -6   1  -1  134.09   17.40
  -6   1  -1  151.68   14.60
  -6   1  -1  116.39   15.20
   1   5  -1  113.89   14.60
   1   5  -1  130.09   14.30
   5  -6  -1  130.79   13.60
   1   5  -1  154.38   15.00
   1   5  -1  125.99   15.80
   5  -6  -1  157.68   17.90
  -6   1  -1  158.08   16.30
  -6   1  -1  113.29   14.00
  -5   6   1  131.49   11.30
  -1  -5   1  154.98   18.70
   6  -1   1  135.99   16.70
  -1  -5   1  130.59   11.30
  -5   6   1  130.29   14.60
  -5   6   1  161.28   18.80
  -5   6   1  122.09   14.40
  -5   6   1  115.69   16.60
   6  -1   1  158.38   18.10
  -1  -5   1  108.89   15.20
   6  -1   1  130.39   14.70
  -5   6   1  113.69   12.00
  -1  -5   1  124.69   13.70
  -5   6   1  110.39   14.80
  -5   6   1  134.79   19.00
   2  -6  -1    6.70    6.10
   4   2  -1    3.50    5.40
   2  -6  -1   -1.70    5.80
  -6   4  -1    9.70    5.60
  -6   4  -1    1.90    5.40
   4   2  -1    4.50    3.30
  -6   4  -1    6.20    5.90
  -6   4  -1    3.30    4.90
  -6   4  -1    0.60    5.70
  -6   4  -1   -1.80    6.50
   2  -6  -1    3.30    2.30
  -6   4  -1    5.60    6.10
  -6   4  -1    3.70    4.10
   4   2  -1    0.20    5.10
   2  -6  -1    6.00    4.20
   6  -4   1    0.60    2.70
  -2   6   1    3.30    2.20
  -4  -2   1    2.30    2.80
  -4  -2   1   13.40    6.70
  -2   6   1    4.60    5.10
   6  -4   1   -3.30    4.00
   6  -4   1    5.20    5.50
  -4  -2   1    4.10    5.20
  -4  -2   1    7.70    4.70
  -2   6   1    7.10    8.10
  -2   6   1    8.50    4.60
  -2   6   1   -8.20    5.20
  -4  -2   1    1.00    5.10
  -4  -2   1    5.20    7.90
  -6   7  -1   27.90    8.10
  -6   7  -1   20.40    8.10
  -6   7  -1   14.50    8.70
  -1  -6  -1   57.49    7.80
  -6   7  -1   15.50    8.70
   7  -1  -1   27.20    7.80
  -6   7  -1   35.50    6.10
  -1  -6  -1   69.99   13.00
  -1  -6  -1   54.69    8.80
   7  -1  -1   36.20   10.30
  -1  -6  -1   31.90   10.70
  -6   7  -1   25.30    8.30
   7  -1  -1   38.40    3.90
  -1  -6  -1   30.40   10.30
  -7   1   1   46.40    9.90
  -7   1   1   37.90   12.90
   6  -7   1   32.20    9.50
   1   6   1   36.00    9.20
  -7   1   1   23.20    8.50
  -7   1   1   41.90    9.10
   1   6   1   37.40    8.60
   1   6   1   33.00   10.30
   6  -7   1   29.50    9.70
   1   6   1   43.80    8.70
  -7   1   1   53.89   12.10
  -7   1   1   42.20    7.40
   6  -7   1   36.50    7.90
   6  -7   1   45.30    7.00
  -4  -6  -1  155.18   20.60
  -6  10  -1  173.28   26.40
  -6  10  -1  143.19   23.30
  -4  -6  -1  149.19   17.40
  10  -4  -1  141.89   18.20
  -4  -6  -1  161.68   22.80
  -6  10  -1  163.48   22.10
  10  -4  -1  164.58   21.50
  10  -4  -1  155.88   22.90
  -6  10  -1  150.78   13.00
  -4  -6  -1  162.88   19.10
  -4  -6  -1  167.78   18.90
 -10   4   1  196.98   24.40
 -10   4   1  131.79   23.20
   4   6   1  186.48   21.40
   6 -10   1  125.39   20.90
 -10   4   1  151.38   20.30
 -10   4   1  149.59   25.20
 -10   4   1  179.38   21.20
 -10   4   1  171.48   14.50
 -10   4   1  129.69   18.10
   6 -10   1  137.29   19.20
   4   6   1  165.18   22.90
   4   6   1  173.98   18.10
   6 -10   1  161.48   15.60
  13  -7  -1  301.87   33.10
  -7  -6  -1  323.67   31.20
  13  -7  -1  299.57   25.30
  -6  13  -1  319.37   23.60
  -6  13  -1  357.36   43.10
  -6  13  -1  254.37   35.30
  -7  -6  -1  307.97   23.50
  -7  -6  -1  315.07   33.90
  -7  -6  -1  256.57   29.80
  -7  -6  -1  264.87   34.20
  13  -7  -1  324.67   36.00
  -6  13  -1  282.67   34.60
 -13   7   1  221.78   30.30
 -13   7   1  348.67   42.50
 -13   7   1  285.57   37.50
 -13   7   1  340.47   38.50
   6 -13   1  234.88   32.80
 -13   7   1  330.07   34.90
 -13   7   1  266.87   24.00
   7   6   1  327.67   34.50
   6 -13   1  266.07   20.60
   7   6   1  317.57   23.80
   6 -13   1  348.87   32.40
   7   6   1  313.87   36.00
 -13   7   1  278.37   32.00
   6 -13   1  291.97   39.10
  -7  -3  -1   39.40    9.70
  -3  10  -1   43.60   12.30
  -7  -3  -1   38.90    8.00
  -3  10  -1   34.90    9.20
  10  -7  -1   50.49   11.80
  -7  -3  -1   46.90   11.70
  -7  -3  -1   55.19   14.30
  10  -7  -1   36.40   10.80
  -7  -3  -1   38.10   10.10
  -3  10  -1   36.10   13.80
  -3  10  -1   45.90   14.10
  10  -7  -1   26.50    7.40
 -10   7   1   35.60   11.70
   3 -10   1   15.80   10.50
   3 -10   1   35.30   12.60
   3 -10   1   46.30   11.00
 -10   7   1   35.70    9.90
 -10   7   1   38.70   11.30
   3 -10   1   49.80    7.20
 -10   7   1   28.60   10.90
 -10   7   1   34.10   10.00
   7   3   1   31.80   10.60
 -10   7   1   33.90   13.10
   7   3   1   41.40    6.50
 -10   7   1   40.80   12.80
   7   3   1   44.50   12.40
 -10   7   1   55.59   13.20
   7  -7  -1  154.98   17.20
  -7   0  -1  153.78   19.50
  -7   0  -1  161.58   18.00
   0   7  -1  144.29   17.50
   0   7  -1  123.79   16.60
   0   7  -1  154.68   20.40
   7  -7  -1  116.99   13.50
   7  -7  -1  138.39   17.70
  -7   0  -1  125.79   16.20
   0   7  -1  141.69   13.90
  -7   0  -1  128.29   13.30
  -7   0  -1   97.69   16.50
   0  -7   1  116.09   18.70
   0  -7   1  128.89   11.00
  -7   7   1  147.99   21.10
  -7   7   1  125.49   15.20
  -7   7   1   89.79   15.10
   0  -7   1  142.69   15.90
  -7   7   1  109.49   16.60
  -7   7   1  122.39   13.30
  -7   7   1  143.79   18.60
   7   0   1  137.49   16.60
  -7   7   1   98.69   14.30
  -7   7   1  169.88   21.00
   0  -7   1  135.19   19.10
   7   0   1  115.59   17.60
  -7   3  -1    6.90    5.70
  -7   3  -1    7.90    7.60
  -7   3  -1   17.90    7.10
   4  -7  -1   15.80    8.80
   4  -7  -1   12.00    3.90
   3   4  -1   29.10    8.70
  -7   3  -1   16.40    4.60
  -7   3  -1   24.50    7.70
   3   4  -1   10.00    6.80
   4  -7  -1   19.90    6.40
  -7   3  -1   10.00    6.80
   4  -7  -1   26.40    8.80
   3   4  -1   21.40    6.00
   3   4  -1    9.00    5.70
  -3  -4   1   12.40    8.10
  -3  -4   1    9.80    5.30
  -3  -4   1   24.80    7.50
   7  -3   1    9.10    6.50
  -4   7   1    3.10    7.10
   7  -3   1   12.90    6.90
  -4   7   1   11.90    4.50
  -3  -4   1    8.20    6.60
  -3  -4   1   15.20    5.90
  -4   7   1   16.90    3.80
   7  -3   1   21.10    5.90
  -4   7   1   17.30    8.00
  -7   6  -1 1731.53   96.39
   1  -7  -1 1655.83   90.99
   1  -7  -1 1804.52   96.39
  -7   6  -1 1715.83   92.79
  -7   6  -1 1790.42   95.29
  -7   6  -1 1557.54   95.59
   6   1  -1 1719.63   86.39
   6   1  -1 1615.64   93.49
  -7   6  -1 1712.63   96.39
   1  -7  -1 1686.13   86.69
   1  -7  -1 1751.32   97.39
  -7   6  -1 1640.24   93.29
   6   1  -1 1585.04   94.49
  -7   6  -1 1665.73   90.09
  -1   7   1 1673.63   91.79
  -6  -1   1 1668.13   95.09
  -6  -1   1 1760.02   87.99
   7  -6   1 1758.02   88.49
  -1   7   1 1682.43   87.99
  -6  -1   1 1610.74   92.19
  -6  -1   1 1781.12   92.79
  -6  -1   1 1603.34   94.79
   7  -6   1 1729.33   94.29
   7  -6   1 1634.94   94.69
  -6  -1   1 1719.53   98.99
  -1   7   1 1572.14   93.39
  -1   7   1 1770.42   98.19
   7  -6   1 1768.02   91.59
  -7   9  -1   11.90    8.80
  -2  -7  -1    8.20    5.00
  -2  -7  -1    3.90    5.40
  -2  -7  -1    9.30    7.40
  -7   9  -1   15.70    4.90
   9  -2  -1   13.80    8.70
  -7   9  -1    6.30    8.40
   9  -2  -1    6.40    5.90
  -7   9  -1   28.40   11.30
  -2  -7  -1    5.70    7.90
  -7   9  -1    5.90    8.50
   9  -2  -1   14.60    3.10
  -2  -7  -1   18.70   10.60
   7  -9   1    8.10    5.30
  -9   2   1    2.30    6.40
   7  -9   1   18.70    9.80
  -9   2   1   12.50    8.10
   2   7   1   -8.60    7.00
   2   7   1    5.30    6.60
   7  -9   1   12.60    8.40
  -9   2   1    1.50    5.40
   7  -9   1   14.50    5.10
  -9   2   1   27.70   10.40
  -9   2   1   12.30    6.50
  -9   2   1    4.80   10.50
   2   7   1   -0.70    6.50
   2   7   1    6.70    8.20
  -7  12  -1  222.68   29.50
  -5  -7  -1  285.47   27.90
  -7  12  -1  272.77   34.60
  -5  -7  -1  277.37   27.00
  -5  -7  -1  232.98   25.00
  -7  12  -1  272.87   19.60
  -5  -7  -1  245.88   28.80
  12  -5  -1  243.08   30.90
  -5  -7  -1  300.27   34.30
  12  -5  -1  220.18   28.70
  -7  12  -1  260.67   35.50
  12  -5  -1  283.77   23.50
   7 -12   1  308.07   35.60
   7 -12   1  240.98   26.90
   5   7   1  248.28   22.00
 -12   5   1  285.77   30.20
 -12   5   1  280.07   20.70
 -12   5   1  263.27   34.00
 -12   5   1  295.47   30.10
   5   7   1  210.88   28.20
   7 -12   1  251.47   34.80
   7 -12   1  229.98   19.40
 -12   5   1  206.88   29.10
 -12   5   1  256.57   28.50
   5   7   1  266.97   29.60
 -12   5   1  178.08   31.10
  -8  -7  -1  167.48   20.30
  -8  -7  -1  152.28   23.70
  15  -8  -1  149.39   25.60
  -7  15  -1  170.38   19.40
  -7  15  -1  150.78   29.90
  -7  15  -1  152.38   29.20
  -8  -7  -1  140.69   21.50
  -7  15  -1  155.28   28.70
  -8  -7  -1  135.19   28.00
  15  -8  -1  140.59   24.60
  15  -8  -1  144.19   20.30
  -8  -7  -1  154.08   25.60
   7 -15   1  132.89   16.50
 -15   8   1  135.69   25.40
   8   7   1  184.28   29.10
   7 -15   1  150.48   26.70
   7 -15   1   89.09   18.60
   8   7   1  135.79   17.50
 -15   8   1  179.18   21.50
   7 -15   1  141.59   29.20
 -15   8   1  155.68   25.20
 -15   8   1  214.18   33.90
   8   7   1  126.99   23.30
 -15   8   1  109.69   21.70
 -15   8   1   92.79   24.20
  12  -8  -1  467.15   31.30
  -8  -4  -1  378.96   32.30
  12  -8  -1  464.45   35.50
  -4  12  -1  501.45   49.80
  -8  -4  -1  448.66   35.20
  -8  -4  -1  418.66   43.00
  -4  12  -1  418.86   30.90
  -8  -4  -1  461.85   36.40
  12  -8  -1  455.35   37.90
  -4  12  -1  390.76   44.80
  -8  -4  -1  474.05   29.90
  -4  12  -1  524.05   39.80
 -12   8   1  422.86   33.30
 -12   8   1  421.56   37.10
 -12   8   1  393.16   39.80
   8   4   1  450.85   27.70
   4 -12   1  483.95   49.20
 -12   8   1  426.26   38.40
 -12   8   1  460.95   35.90
   8   4   1  449.36   36.90
   4 -12   1  407.86   43.60
 -12   8   1  385.66   41.80
 -12   8   1  425.66   42.10
 -12   8   1  472.05   47.00
   4 -12   1  477.05   34.30
   4 -12   1  436.96   27.10
   8   4   1  394.16   35.70
  -1   9  -1  235.08   24.10
  -8  -1  -1  196.58   25.30
   9  -8  -1  201.48   23.80
  -1   9  -1  204.18   27.80
   9  -8  -1  243.28   26.60
  -8  -1  -1  237.28   27.10
   9  -8  -1  233.78   22.90
  -1   9  -1  261.87   27.60
  -8  -1  -1  215.28   17.50
  -8  -1  -1  213.58   23.40
  -8  -1  -1  180.68   21.70
  -1   9  -1  228.28   16.00
  -9   8   1  249.68   28.20
   1  -9   1  265.17   29.80
   1  -9   1  198.58   26.70
  -9   8   1  201.38   23.30
  -9   8   1  264.07   26.50
   1  -9   1  220.88   22.80
   8   1   1  206.38   23.90
  -9   8   1  201.48   27.00
  -9   8   1  213.88   20.90
   1  -9   1  232.28   15.90
  -9   8   1  207.18   26.10
  -9   8   1  205.38   24.90
   8   1   1  221.68   27.00
  -9   8   1  235.18   25.50
   2   6  -1 1611.54   82.49
  -8   2  -1 1537.85   76.09
   2   6  -1 1452.05   81.79
  -8   2  -1 1425.96   87.39
  -8   2  -1 1450.45   83.19
   6  -8  -1 1400.06   86.49
   2   6  -1 1500.15   84.49
  -8   2  -1 1475.75   81.79
   6  -8  -1 1423.86   80.59
   6  -8  -1 1494.15   83.99
  -8   2  -1 1489.45   85.49
  -8   2  -1 1518.75   84.49
   6  -8  -1 1506.15   78.29
   2   6  -1 1527.55   84.89
  -2  -6   1 1530.65   86.89
  -6   8   1 1487.35   79.29
  -2  -6   1 1450.35   83.89
  -6   8   1 1433.96   79.19
   8  -2   1 1462.15   85.69
  -6   8   1 1413.86   85.09
  -6   8   1 1440.46   89.09
   8  -2   1 1487.25   85.79
  -2  -6   1 1431.06   84.19
  -6   8   1 1476.85   86.69
  -6   8   1 1568.84   87.49
  -2  -6   1 1517.35   80.69
  -2  -6   1 1478.35   81.69
   8  -2   1 1401.16   82.09
   3  -8  -1 1467.85   87.49
  -8   5  -1 1453.25   82.59
  -8   5  -1 1451.45   85.89
  -8   5  -1 1534.65   84.69
  -8   5  -1 1485.35   83.79
   3  -8  -1 1479.45   80.49
  -8   5  -1 1443.86   80.09
   3  -8  -1 1394.16   84.59
   3  -8  -1 1526.25   75.89
  -8   5  -1 1444.86   85.19
   5   3  -1 1482.95   83.69
   5   3  -1 1404.56   77.39
   5   3  -1 1463.65   83.89
  -3   8   1 1453.35   84.49
  -5  -3   1 1584.04   83.59
  -3   8   1 1551.04   87.49
  -3   8   1 1421.56   79.49
  -5  -3   1 1447.66   84.79
  -5  -3   1 1464.55   77.29
   8  -5   1 1522.35   85.29
   8  -5   1 1523.35   82.99
  -5  -3   1 1430.76   81.99
  -3   8   1 1429.86   74.99
  -3   8   1 1368.86   86.99
  -5  -3   1 1480.15   81.19
   8  -5   1 1496.45   78.99
   0  -8  -1  409.86   35.80
  -8   8  -1  416.06   33.10
   8   0  -1  482.85   36.20
   8   0  -1  500.95   34.40
   0  -8  -1  444.16   30.90
   0  -8  -1  483.75   36.60
  -8   8  -1  408.26   36.80
  -8   8  -1  489.95   36.10
   0  -8  -1  491.25   27.70
  -8   8  -1  504.45   37.50
  -8   8  -1  437.26   33.40
  -8   8  -1  473.15   29.10
  -8   0   1  421.26   35.90
   8  -8   1  480.75   33.60
   8  -8   1  453.85   30.20
  -8   0   1  510.15   33.40
   0   8   1  387.16   35.00
   8  -8   1  442.36   35.40
   0   8   1  499.95   33.90
  -8   0   1  405.46   32.30
  -8   0   1  535.05   42.00
   0   8   1  472.45   29.70
  -8   0   1  472.75   28.70
   0   8   1  518.75   35.10
  -8   0   1  533.55   36.60
  -8  11  -1 2322.37  140.09
  -3  -8  -1 2699.23  134.39
  -3  -8  -1 2497.35  142.59
  11  -3  -1 2415.86  136.19
  11  -3  -1 2594.14  127.79
  -3  -8  -1 2525.85  138.79
  -8  11  -1 2451.15  130.89
  -8  11  -1 2386.36  142.09
  -8  11  -1 2397.86  145.59
  11  -3  -1 2489.55  140.89
  -3  -8  -1 2491.35  139.99
  -8  11  -1 2393.76  144.39
  -3  -8  -1 2637.64  135.49
  11  -3  -1 2591.44  143.29
 -11   3   1 2351.66  136.89
 -11   3   1 2562.24  139.59
 -11   3   1 2516.25  135.19
   8 -11   1 2700.13  139.89
 -11   3   1 2458.35  141.49
   8 -11   1 2512.75  133.79
 -11   3   1 2472.05  147.09
   3   8   1 2343.07  139.39
   3   8   1 2584.04  141.39
   3   8   1 2486.35  136.39
   8 -11   1 2463.35  143.19
   3   8   1 2541.95  136.69
   8 -11   1 2663.73  128.99
 -11   3   1 2314.47  142.99
  14  -6  -1  621.74   44.00
  -6  -8  -1  632.54   42.90
  -6  -8  -1  549.54   43.70
  -8  14  -1  572.14   49.90
  -6  -8  -1  669.73   49.20
  -8  14  -1  630.04   65.59
  -8  14  -1  679.13   63.59
  -8  14  -1  642.94   39.80
  14  -6  -1  523.05   47.90
  -6  -8  -1  555.94   42.70
  -6  -8  -1  619.04   51.49
  14  -6  -1  664.33   50.29
 -14   6   1  681.43   49.00
   6   8   1  764.42   51.99
   6   8   1  655.23   48.20
 -14   6   1  550.04   47.10
   8 -14   1  624.94   53.99
 -14   6   1  640.24   40.50
   6   8   1  671.83   43.90
 -14   6   1  639.44   51.19
   8 -14   1  611.14   52.69
   8 -14   1  657.83   46.70
 -14   6   1  594.04   47.90
 -14   6   1  684.73   55.59
   8 -14   1  698.13   40.40
  17  -9  -1  151.98   21.70
  17  -9  -1  193.08   30.00
  -9  -8  -1  130.89   22.10
  -8  17  -1  160.78   33.80
  17  -9  -1   94.09   24.10
  -9  -8  -1  113.99   26.00
  -9  -8  -1  159.78   28.00
  -8  17  -1  159.68   31.80
  -9  -8  -1  166.18   26.40
  -8  17  -1  158.28   33.20
 -17   9   1  142.19   27.60
   8 -17   1  167.88   31.30
   9   8   1  174.28   26.50
 -17   9   1  146.79   26.40
   9   8   1  169.48   28.30
 -17   9   1  117.29   28.80
   9   8   1  137.79   26.90
 -17   9   1   81.09   25.70
   8 -17   1  159.08   32.20
 -17   9   1  109.59   24.40
   8 -17   1  204.48   27.40
  -9  -5  -1  764.02   44.20
  14  -9  -1  679.33   54.19
  -5  14  -1  758.22   59.59
  -9  -5  -1  670.53   51.89
  14  -9  -1  671.63   50.29
  -9  -5  -1  847.72   53.79
  14  -9  -1  710.53   46.00
  -5  14  -1  723.93   46.50
  -5  14  -1  836.92   62.29
  -9  -5  -1  693.13   49.40
  -5  14  -1  720.13   55.19
  -9  -5  -1  676.63   54.79
 -14   9   1  658.63   48.10
   9   5   1  686.43   42.10
   5 -14   1  737.13   49.50
 -14   9   1  660.63   54.79
   9   5   1  729.73   53.79
 -14   9   1  628.34   52.09
   5 -14   1  671.13   57.69
   5 -14   1  727.13   41.00
   5 -14   1  642.04   54.99
 -14   9   1  734.53   55.39
   9   5   1  743.33   53.29
 -14   9   1  578.64   54.39
 -14   9   1  685.63   51.69
  11  -9  -1 1015.90   64.29
  11  -9  -1  959.80   66.89
  11  -9  -1 1184.28   70.69
  -9  -2  -1 1111.09   60.79
  -9  -2  -1 1077.49   66.79
  -2  11  -1 1028.90   72.19
  -2  11  -1 1079.19   64.29
  -2  11  -1 1101.89   68.79
  -9  -2  -1 1103.29   69.89
  -2  11  -1 1068.69   56.59
  11  -9  -1 1141.59   61.09
  -9  -2  -1 1069.79   65.89
  -9  -2  -1  995.20   69.09
   9   2   1 1035.80   67.09
 -11   9   1 1077.19   69.49
   9   2   1 1059.69   69.29
 -11   9   1 1073.09   64.49
   2 -11   1  998.40   63.79
 -11   9   1 1174.08   71.09
 -11   9   1  942.61   68.49
   2 -11   1 1098.79   57.89
 -11   9   1 1072.99   70.69
   2 -11   1 1014.20   69.89
 -11   9   1 1008.90   66.49
 -11   9   1 1022.30   66.39
 -11   9   1 1060.09   71.89
   2 -11   1 1079.19   71.69
  -9   1  -1  307.47   30.00
  -9   1  -1  330.97   26.60
  -9   1  -1  288.77   31.50
   1   8  -1  335.37   24.00
   8  -9  -1  306.37   31.00
   1   8  -1  315.17   26.90
  -9   1  -1  293.57   23.30
   1   8  -1  342.57   28.70
   8  -9  -1  328.97   22.70
  -9   1  -1  322.67   34.40
   1   8  -1  304.07   25.70
   8  -9  -1  343.07   25.10
   8  -9  -1  335.07   29.00
  -8   9   1  300.77   35.20
  -8   9   1  311.47   24.10
  -8   9   1  331.77   28.20
  -1  -8   1  303.27   24.20
  -8   9   1  285.17   32.30
  -8   9   1  285.57   25.50
   9  -1   1  342.37   26.90
   9  -1   1  228.78   28.60
  -1  -8   1  399.86   32.20
  -8   9   1  341.47   22.90
   9  -1   1  333.07   33.60
  -8   9   1  312.27   32.80
  -1  -8   1  271.67   21.40
  -1  -8   1  318.77   32.00
  -9   4  -1   16.00    7.60
   4   5  -1    7.30    6.80
   4   5  -1   15.60    5.90
   5  -9  -1   14.80    9.80
   5  -9  -1   16.80   10.30
  -9   4  -1   18.00    9.80
   5  -9  -1   14.70    4.50
  -9   4  -1   19.40    8.30
  -9   4  -1    5.50    7.50
  -9   4  -1   27.70    6.10
  -9   4  -1   14.40    7.80
   5  -9  -1    8.80    6.60
   4   5  -1    9.10    7.60
   4   5  -1   11.70    8.10
  -5   9   1   16.20   11.80
  -4  -5   1    1.30    8.10
  -4  -5   1    4.80    5.70
   9  -4   1   32.80    7.70
   9  -4   1   14.80    8.10
   9  -4   1   20.30    9.30
  -5   9   1   17.00    5.70
  -4  -5   1    3.00    5.50
  -5   9   1   22.20    4.40
  -4  -5   1   15.70    6.30
  -4  -5   1    7.80    7.60
  -5   9   1   13.50    9.20
  -5   9   1   27.20   11.20
  -9   7  -1 3839.92  211.88
   2  -9  -1 3953.20  199.38
   2  -9  -1 3867.11  211.08
   2  -9  -1 3898.21  212.68
  -9   7  -1 3738.03  209.18
  -9   7  -1 3794.72  206.78
   2  -9  -1 4142.19  205.88
   7   2  -1 3804.82  209.98
   7   2  -1 3932.71  208.98
  -9   7  -1 4009.60  211.98
  -9   7  -1 3944.11  209.18
  -9   7  -1 4029.60  205.68
   7   2  -1 4030.20  199.88
  -9   7  -1 3861.91  212.18
   9  -7   1 4290.47  207.48
   9  -7   1 3782.82  210.68
  -7  -2   1 4137.89  201.28
  -2   9   1 3910.31  205.88
  -7  -2   1 3865.61  207.18
   9  -7   1 3946.51  202.78
  -2   9   1 3891.11  209.78
  -7  -2   1 4158.88  211.38
  -2   9   1 3972.70  200.18
  -7  -2   1 3815.92  210.48
  -7  -2   1 4044.40  207.58
   9  -7   1 3962.70  209.98
  -2   9   1 3923.91  214.28
  -1  -9  -1  450.35   36.10
  -9  10  -1  316.87   35.90
  -1  -9  -1  415.36   34.90
  -9  10  -1  359.26   25.80
  -1  -9  -1  429.16   26.40
  10  -1  -1  406.76   39.60
  -1  -9  -1  455.45   36.60
  -9  10  -1  367.26   33.00
  -9  10  -1  381.56   41.10
  -9  10  -1  431.06   44.00
  -9  10  -1  418.26   32.80
  10  -1  -1  414.76   32.00
  -1  -9  -1  408.26   29.00
   9 -10   1  411.66   35.70
   9 -10   1  373.66   32.90
   9 -10   1  377.16   30.10
   9 -10   1  409.86   27.50
   1   9   1  392.76   32.50
   1   9   1  427.66   29.00
   1   9   1  417.76   32.10
 -10   1   1  405.26   34.50
 -10   1   1  369.86   38.60
 -10   1   1  371.66   27.00
 -10   1   1  391.16   31.80
 -10   1   1  430.46   31.90
   1   9   1  516.35   38.90
  13  -4  -1 3280.37  181.18
  13  -4  -1 3506.55  171.28
  -9  13  -1 3440.16  195.58
  13  -4  -1 3318.27  187.58
  -4  -9  -1 3306.47  181.98
  -4  -9  -1 3557.14  179.38
  -4  -9  -1 3429.26  180.08
  -9  13  -1 3371.66  189.98
  -4  -9  -1 3549.84  186.68
  -4  -9  -1 3108.69  187.48
  -9  13  -1 3201.28  174.78
  13  -4  -1 3317.47  186.78
  -9  13  -1 3495.75  188.98
  -9  13  -1 3507.35  194.38
 -13   4   1 3286.17  184.08
 -13   4   1 3184.28  180.78
   4   9   1 3561.94  181.88
 -13   4   1 3279.87  182.98
   9 -13   1 3313.37  176.98
   9 -13   1 3493.35  171.38
   4   9   1 3293.87  181.48
   4   9   1 3277.97  185.88
   9 -13   1 3388.86  190.18
   9 -13   1 3348.17  182.88
 -13   4   1 3484.55  192.48
 -13   4   1 3254.87  188.38
   4   9   1 3232.58  185.58
  -9  16  -1  232.98   38.30
  16  -7  -1  185.58   24.00
  -7  -9  -1  163.68   24.00
  -9  16  -1  128.09   29.90
  -7  -9  -1  182.28   24.10
  -7  -9  -1  144.99   26.30
  16  -7  -1  166.58   28.90
  -9  16  -1  133.49   28.20
  -7  -9  -1  271.57   36.70
  16  -7  -1  200.88   31.10
 -16   7   1  170.48   27.60
   9 -16   1  196.58   27.00
 -16   7   1  135.59   25.50
 -16   7   1  138.89   29.00
   9 -16   1  152.98   30.50
   7   9   1  172.58   28.30
 -16   7   1  198.68   33.00
   9 -16   1  116.49   28.90
   7   9   1  187.18   23.20
   7   9   1  166.48   28.70
 -16   7   1  136.19   27.00
  -9  19  -1  168.98   40.10
  -9  19  -1  124.09   30.90
 -10  -9  -1  158.08   28.50
 -10  -9  -1  161.58   26.90
  19 -10  -1   90.59   26.10
 -10  -9  -1  188.08   34.40
 -10  -9  -1  120.39   26.50
  19 -10  -1  189.28   25.50
  -9  19  -1  163.48   40.50
  19 -10  -1  195.68   33.00
 -19  10   1  167.18   32.70
 -19  10   1   82.69   27.00
   9 -19   1  124.69   24.50
   9 -19   1  125.29   31.50
  10   9   1  115.99   26.90
 -19  10   1   80.19   27.80
  10   9   1  208.58   33.90
 -19  10   1  138.09   27.90
 -19  10   1  151.88   32.00
   9 -19   1  135.39   34.50
  10   9   1  170.08   26.70
 -10  -6  -1   20.10   14.50
  -6  16  -1   -1.20   11.60
  -6  16  -1   14.60    8.50
  16 -10  -1   41.50   15.70
  -6  16  -1    7.30   14.70
  16 -10  -1    9.80   13.20
 -10  -6  -1   17.30   12.00
  -6  16  -1   13.90   16.60
  16 -10  -1   17.20    9.20
 -10  -6  -1    1.30   10.70
 -10  -6  -1   40.20   12.60
  16 -10  -1   24.70   15.10
 -16  10   1   15.50   14.70
 -16  10   1   23.60   15.50
  10   6   1   11.30   13.60
 -16  10   1   26.50   11.40
   6 -16   1   21.90   11.70
   6 -16   1   16.20   15.50
 -16  10   1   22.10   15.10
 -16  10   1   12.90   13.60
   6 -16   1   13.60   14.20
 -16  10   1   23.30   14.40
  10   6   1   -5.00    9.70
  10   6   1   13.40   11.20
  13 -10  -1   91.49   20.30
  -3  13  -1   87.49   18.90
  13 -10  -1   68.69   14.80
  -3  13  -1   81.29   14.20
 -10  -3  -1   59.29   10.80
  -3  13  -1  100.29   24.10
 -10  -3  -1   34.00   14.80
 -10  -3  -1  127.99   22.60
 -10  -3  -1   78.79   16.20
 -10  -3  -1   60.19   15.20
  13 -10  -1   98.69   20.00
  13 -10  -1   72.59   12.50
  10   3   1   69.09   17.00
   3 -13   1   58.49   14.30
 -13  10   1   96.19   21.30
   3 -13   1  117.19   24.00
 -13  10   1   79.19   15.90
 -13  10   1   90.39   18.60
   3 -13   1   59.09   19.60
 -13  10   1   63.89   15.30
  10   3   1   77.99   17.90
 -13  10   1   62.79   18.30
   3 -13   1   94.39   10.20
 -13  10   1   84.69   20.30
 -13  10   1   91.79   21.60
 -13  10   1   90.69   21.70
  10 -10  -1  407.36   39.60
 -10   0  -1  362.26   30.00
  10 -10  -1  378.06   27.30
   0  10  -1  357.16   25.10
 -10   0  -1  368.66   26.20
   0  10  -1  336.37   33.50
   0  10  -1  412.76   41.40
  10 -10  -1  310.57   28.30
 -10   0  -1  341.47   29.70
  10 -10  -1  304.67   35.20
   0  10  -1  371.26   30.70
 -10   0  -1  334.47   38.40
 -10   0  -1  373.26   37.30
 -10  10   1  328.87   35.40
 -10  10   1  381.06   37.40
 -10  10   1  381.46   31.20
 -10  10   1  360.16   26.40
 -10  10   1  330.87   37.10
 -10  10   1  444.16   41.40
  10   0   1  351.06   29.80
 -10  10   1  340.67   29.80
   0 -10   1  318.07   36.10
   0 -10   1  357.76   28.30
  10   0   1  370.36   37.90
  10   0   1  366.86   37.50
   0 -10   1  381.56   38.00
 -10  10   1  270.67   36.00
   0 -10   1  379.46   24.50
 -10   3  -1 1468.65   86.29
   3   7  -1 1379.16   80.19
   3   7  -1 1297.47   81.89
 -10   3  -1 1524.45   83.89
 -10   3  -1 1441.96   74.39
 -10   3  -1 1368.26   88.09
   3   7  -1 1414.76   80.99
   7 -10  -1 1574.54   83.89
   7 -10  -1 1412.26   86.69
   7 -10  -1 1386.96   77.59
 -10   3  -1 1361.66   82.09
   7 -10  -1 1529.75   75.49
 -10   3  -1 1457.95   81.29
   3   7  -1 1403.96   83.99
  -7  10   1 1403.46   85.59
  10  -3   1 1376.96   80.79
  -3  -7   1 1409.76   83.39
  -7  10   1 1325.87   86.09
  -3  -7   1 1467.65   80.39
  10  -3   1 1407.06   85.29
  -3  -7   1 1374.56   86.19
  -7  10   1 1485.35   76.69
  -3  -7   1 1433.66   81.59
  -7  10   1 1394.66   88.19
  10  -3   1 1466.35   86.09
  -7  10   1 1279.07   88.69
  -3  -7   1 1416.56   80.59
  -7  10   1 1371.16   77.19
   4 -10  -1   -3.40    5.00
 -10   6  -1    3.50    5.40
 -10   6  -1    3.60    8.60
   4 -10  -1    7.50    8.90
   4 -10  -1    7.80    3.40
   4 -10  -1    5.30    7.70
   6   4  -1    8.10    4.20
   6   4  -1   -0.90    7.00
   6   4  -1   -1.40    6.50
 -10   6  -1    1.60    7.50
 -10   6  -1    8.70    7.60
 -10   6  -1    0.20    7.20
 -10   6  -1   -1.80    6.30
  10  -6   1    2.90    6.20
  10  -6   1    6.10    4.90
  -4  10   1    7.50    5.20
  -6  -4   1   -2.90    5.30
  10  -6   1    3.80    7.30
  -4  10   1   21.20   11.10
  -6  -4   1    2.90    4.00
  -6  -4   1    1.60    8.00
  -4  10   1  -11.00    7.10
  -4  10   1   -2.30    7.70
  -6  -4   1   -1.70    6.80
  -6  -4   1   11.10    7.50
 -10   9  -1  140.99   20.80
 -10   9  -1  217.98   24.00
   9   1  -1  136.89   22.40
 -10   9  -1  175.08   25.00
   9   1  -1  223.18   26.00
 -10   9  -1  226.98   30.70
   1 -10  -1  204.38   27.60
 -10   9  -1  208.88   20.10
   1 -10  -1  167.78   19.50
 -10   9  -1  191.48   26.90
   1 -10  -1  143.39   23.40
   1 -10  -1  190.58   13.40
  -1  10   1  193.38   15.20
  -9  -1   1  155.58   20.60
  10  -9   1  204.18   23.80
  -9  -1   1  205.18   15.40
  10  -9   1  221.58   27.30
  -9  -1   1  189.68   23.00
  -9  -1   1  176.28   25.00
  -1  10   1  156.48   25.60
  -9  -1   1  187.78   25.60
  10  -9   1  185.88   15.60
  -1  10   1  201.88   24.60
  -1  10   1  206.68   23.40
  10  -9   1  198.58   21.10
 -10  12  -1  594.04   51.29
  -2 -10  -1  680.63   41.10
  -2 -10  -1  632.64   51.79
  -2 -10  -1  748.13   51.59
  -2 -10  -1  675.73   44.10
  -2 -10  -1  667.33   48.70
 -10  12  -1  679.73   50.39
  12  -2  -1  609.64   49.80
 -10  12  -1  685.53   55.29
  12  -2  -1  634.64   49.70
 -10  12  -1  676.93   40.20
  12  -2  -1  599.94   46.00
 -10  12  -1  646.44   52.29
   2  10   1  650.93   50.59
 -12   2   1  704.83   47.20
  10 -12   1  628.94   43.30
   2  10   1  640.84   48.80
 -12   2   1  753.22   54.69
   2  10   1  613.04   43.30
  10 -12   1  610.84   51.09
   2  10   1  642.94   46.90
  10 -12   1  695.93   39.90
 -12   2   1  572.64   47.10
  10 -12   1  670.93   49.90
 -12   2   1  742.43   51.99
 -12   2   1  689.13   43.00
  -5 -10  -1 4924.31  263.17
  15  -5  -1 5029.60  270.67
  15  -5  -1 5052.79  263.47
 -10  15  -1 5105.29  280.17
  -5 -10  -1 4926.41  271.67
  -5 -10  -1 5046.80  261.97
  -5 -10  -1 5199.38  260.97
 -10  15  -1 5258.37  273.77
  -5 -10  -1 4725.63  266.97
 -10  15  -1 4612.84  273.17
  15  -5  -1 4907.71  270.67
 -15   5   1 4902.91  266.37
  10 -15   1 4450.85  273.77
 -15   5   1 4896.41  275.37
 -15   5   1 5166.88  267.77
  10 -15   1 4688.53  272.37
  10 -15   1 4896.11  257.47
 -15   5   1 4946.90  264.07
  10 -15   1 4837.92  265.17
 -15   5   1 5145.19  273.47
   5  10   1 5232.08  263.67
   5  10   1 4951.70  263.67
   5  10   1 5051.19  269.47
  18  -8  -1  120.19   21.40
  -8 -10  -1  106.49   20.10
 -10  18  -1   82.49   25.00
 -10  18  -1  146.59   32.40
  -8 -10  -1  137.79   27.40
  18  -8  -1   69.69   21.70
 -10  18  -1  104.69   32.30
  -8 -10  -1  122.49   21.80
  18  -8  -1  132.49   27.10
  -8 -10  -1  162.58   32.30
  10 -18   1   22.20   20.10
 -18   8   1  106.39   27.80
 -18   8   1   91.69   23.80
   8  10   1   82.39   19.20
  10 -18   1   77.19   24.00
  10 -18   1  115.49   22.20
 -18   8   1  104.49   24.40
 -18   8   1  118.19   26.00
   8  10   1  135.69   25.70
 -18   8   1  113.29   28.80
   8  10   1   90.79   23.90
 -10  21  -1   -6.00   20.60
 -10  21  -1   11.80   21.80
 -11 -10  -1   18.30   16.30
 -11 -10  -1    5.30   12.70
  21 -11  -1   20.20   16.60
 -11 -10  -1   22.00   20.30
  21 -11  -1    3.00   15.10
 -10  21  -1   -0.90   21.10
  21 -11  -1   12.20   15.80
  11  10   1   -1.50   15.90
  10 -21   1   17.40   19.40
  10 -21   1   -0.10   17.30
 -21  11   1    3.30   18.60
 -21  11   1   -7.70   16.80
 -21  11   1   -9.50   19.20
 -21  11   1    7.70   17.40
  10 -21   1   -0.70   13.10
  11  10   1  -11.80   14.60
  -7  18  -1   97.99   28.50
  18 -11  -1  163.08   28.50
 -11  -7  -1  113.49   23.70
  18 -11  -1   99.99   26.80
  18 -11  -1  137.29   20.50
  -7  18  -1   79.69   23.90
 -11  -7  -1  123.19   22.60
 -11  -7  -1  103.19   24.20
 -11  -7  -1  105.09   26.30
  18 -11  -1   87.79   23.70
  -7  18  -1   64.79   26.40
 -18  11   1  102.99   28.50
  11   7   1   92.19   24.90
   7 -18   1   88.29   26.40
  11   7   1   97.09   20.80
 -18  11   1  110.49   25.00
 -18  11   1   93.49   26.10
 -18  11   1  114.99   28.60
 -18  11   1   73.29   22.70
   7 -18   1  113.99   23.00
   7 -18   1   90.89   26.30
  11   7   1   85.09   23.70
  -4  15  -1  514.25   37.30
  -4  15  -1  481.15   51.59
  15 -11  -1  503.45   34.70
  15 -11  -1  465.65   39.50
 -11  -4  -1  421.46   43.30
  15 -11  -1  495.15   50.99
  15 -11  -1  470.65   47.90
 -11  -4  -1  506.95   41.00
  -4  15  -1  399.86   50.59
 -11  -4  -1  441.06   49.50
 -11  -4  -1  446.86   49.20
 -15  11   1  478.75   53.39
 -15  11   1  464.75   52.89
  11   4   1  456.35   47.50
   4 -15   1  450.65   51.29
 -15  11   1  420.86   44.80
 -15  11   1  450.65   50.79
 -15  11   1  490.15   41.60
 -15  11   1  402.06   46.80
 -15  11   1  514.95   40.80
  11   4   1  505.05   49.10
   4 -15   1  526.45   39.60
  11   4   1  346.97   43.10
 -11  -1  -1  190.48   19.50
  -1  12  -1  180.08   15.00
  12 -11  -1  204.28   29.80
 -11  -1  -1  166.08   23.60
 -11  -1  -1  155.58   23.20
  12 -11  -1  200.88   23.10
  -1  12  -1  121.19   24.80
  12 -11  -1  189.08   24.60
 -11  -1  -1  153.28   27.30
 -11  -1  -1  197.38   27.90
  -1  12  -1  177.18   23.30
  12 -11  -1  212.28   20.10
  -1  12  -1  196.88   26.90
 -12  11   1  188.58   26.60
 -12  11   1  164.18   21.20
 -12  11   1  169.38   24.30
   1 -12   1  196.38   22.60
  11   1   1  157.28   26.10
 -12  11   1  135.19   28.70
 -12  11   1  170.58   27.10
 -12  11   1  202.58   28.20
   1 -12   1  166.58   14.80
  11   1   1  152.98   23.20
 -12  11   1  170.18   26.60
   1 -12   1  230.98   32.20
   1 -12   1  243.28   32.50
  11   1   1  150.28   24.90
 -12  11   1  155.58   24.80
   9 -11  -1  185.18   20.90
   9 -11  -1  182.38   18.10
   2   9  -1  227.68   23.50
 -11   2  -1  188.98   26.50
   2   9  -1  203.58   25.40
   2   9  -1  218.08   28.00
 -11   2  -1  212.88   30.40
 -11   2  -1  198.28   24.60
 -11   2  -1  187.38   23.50
   9 -11  -1  254.57   28.10
   2   9  -1  254.67   26.10
 -11   2  -1  227.28   23.10
   9 -11  -1  211.48   29.40
  -9  11   1  156.28   27.80
  -2  -9   1  170.18   24.00
  -2  -9   1  221.78   21.80
  -9  11   1  205.78   17.60
  11  -2   1  198.18   27.40
  -9  11   1  165.68   26.80
  -9  11   1  184.08   25.70
  -2  -9   1  188.98   25.80
  -2  -9   1  194.68   22.00
  -9  11   1  204.68   21.60
  -2  -9   1  205.18   28.40
  11  -2   1  185.68   22.80
  -9  11   1  173.98   26.30
  11  -2   1  170.48   26.10
   6 -11  -1   -2.60    3.20
   6 -11  -1    2.50    6.30
 -11   5  -1    4.00    4.80
 -11   5  -1   -5.00    6.50
 -11   5  -1    4.40    7.40
 -11   5  -1    0.90    7.50
   6 -11  -1    0.40    9.80
 -11   5  -1   11.00    8.70
   6 -11  -1    0.30    2.00
   6 -11  -1   -4.20    8.00
   5   6  -1   -1.20    6.00
 -11   5  -1    0.10    8.50
   5   6  -1    3.30    5.00
   5   6  -1    5.40    8.60
  -6  11   1   -1.20    7.10
  -5  -6   1    6.00    5.60
  11  -5   1   11.60    8.10
  -6  11   1   -2.60    8.90
  -6  11   1    7.00    4.90
  -5  -6   1    0.70    9.80
  -5  -6   1   -1.70    5.60
  -5  -6   1   -6.30    5.70
  11  -5   1    4.50    8.10
  -5  -6   1    8.30    6.10
  -6  11   1   -4.50    2.60
  11  -5   1    1.70    5.00
  -6  11   1    7.80   11.20
 -11   8  -1   80.29   17.30
   8   3  -1   73.69   15.40
 -11   8  -1   87.19   15.00
   3 -11  -1   99.59   19.50
   3 -11  -1   30.90   13.40
 -11   8  -1   80.99   15.90
 -11   8  -1   62.09   17.10
   8   3  -1  119.09   19.70
 -11   8  -1   46.50   15.70
   8   3  -1   84.19    9.00
   3 -11  -1   80.79   13.10
 -11   8  -1   79.99   17.40
   3 -11  -1   80.99    7.90
 -11   8  -1   71.79   14.00
  -3  11   1   70.39   12.90
  -3  11   1   44.80   15.30
  -3  11   1   48.70   14.10
  11  -8   1   80.19   11.10
  -8  -3   1   77.09    9.80
  -3  11   1   86.89    8.00
  11  -8   1   73.89   14.60
  -8  -3   1   95.79   16.30
  11  -8   1  119.69   21.40
  -8  -3   1   60.59   13.60
  -8  -3   1   74.79   16.10
  11  -8   1   92.69   17.30
  -8  -3   1   82.79   17.70
 -11  11  -1    2.40   10.00
 -11  11  -1   -5.50    8.90
  11   0  -1   -1.30    7.20
   0 -11  -1    4.00    9.80
 -11  11  -1    6.40    5.80
   0 -11  -1    1.00   12.00
   0 -11  -1    4.00    4.30
   0 -11  -1   -1.30   10.00
  11   0  -1    5.30    9.60
 -11  11  -1    2.60   10.00
 -11  11  -1    1.30    8.40
   0 -11  -1    7.30    6.70
 -11  11  -1   -3.20    6.80
 -11   0   1    1.80    4.80
 -11   0   1    2.50    9.00
   0  11   1    3.80    7.10
  11 -11   1    9.30    6.50
   0  11   1    7.90    7.80
 -11   0   1   -2.80    6.80
   0  11   1    7.00    5.70
  11 -11   1   -3.90    7.60
 -11   0   1   -1.80    7.00
  11 -11   1   -3.90    7.20
   0  11   1   -0.60    9.50
  11 -11   1   -1.80    6.80
 -11   0   1   -1.10    8.20
  -3 -11  -1 1756.12   97.99
  14  -3  -1 1808.92  110.29
 -11  14  -1 1786.42  110.69
  -3 -11  -1 1833.12  101.59
  -3 -11  -1 1693.73  105.99
 -11  14  -1 1668.23  115.99
  -3 -11  -1 1787.12  111.49
 -11  14  -1 1724.53  114.59
  14  -3  -1 1708.63  103.79
  -3 -11  -1 1760.62  107.89
 -11  14  -1 1642.44  110.59
  14  -3  -1 1880.21  111.49
 -14   3   1 1787.62  107.39
   3  11   1 1634.64  100.89
 -14   3   1 1751.72  100.89
  11 -14   1 1881.21  107.39
   3  11   1 1796.32  110.49
 -14   3   1 1872.01  115.39
   3  11   1 1590.04  105.99
 -14   3   1 1742.53  104.99
  11 -14   1 1821.22  100.79
 -14   3   1 1859.51  111.69
  11 -14   1 1801.22  112.69
   3  11   1 1801.12  104.79
  -6 -11  -1  109.19   19.00
  -6 -11  -1   83.59   23.90
 -11  17  -1   78.99   25.30
 -11  17  -1  124.19   31.60
  17  -6  -1  104.59   25.50
  17  -6  -1   63.29   17.10
 -11  17  -1   93.89   26.30
  17  -6  -1  104.29   24.10
  -6 -11  -1  120.19   20.40
  -6 -11  -1  126.99   25.40
 -17   6   1   75.49   24.10
   6  11   1   96.29   20.30
  11 -17   1  103.59   27.10
  11 -17   1   90.59   20.90
 -17   6   1   98.79   25.60
 -17   6   1   98.59   22.80
   6  11   1  155.68   29.20
 -17   6   1  103.79   23.70
   6  11   1  141.69   23.30
  11 -17   1   38.20   19.60
  20  -9  -1   19.80   12.30
  -9 -11  -1    8.10   13.40
  -9 -11  -1   12.80   10.90
 -11  20  -1    0.00   17.40
 -11  20  -1   12.00   18.90
 -11  20  -1  -13.10   17.90
  20  -9  -1  -10.00   12.50
  -9 -11  -1    2.20   16.40
  20  -9  -1   15.50   15.00
 -20   9   1   19.60   17.80
   9  11   1    5.40   17.30
 -20   9   1  -11.70   20.00
  11 -20   1   21.80   20.10
 -20   9   1   -8.30   13.50
 -20   9   1  -11.80   17.00
  11 -20   1   -7.50    9.10
  11 -20   1   39.20   20.70
   9  11   1    3.90   14.90
 -12 -11  -1    4.00   12.40
 -12 -11  -1   16.40   17.80
 -12 -11  -1    8.60   21.20
 -11  23  -1   20.60   30.80
 -11  23  -1    9.20   26.50
  23 -12  -1  -38.30   13.30
  23 -12  -1    0.30   17.40
  23 -12  -1  -17.70   13.40
 -11  23  -1   19.90   24.30
  11 -23   1  -13.60   20.00
  12  11   1  -19.60   18.00
 -23  12   1  -15.10   21.80
  11 -23   1    6.60   21.80
 -23  12   1   15.50   18.10
 -23  12   1   -0.70   17.50
 -23  12   1   -3.90   19.80
  12  11   1  -11.60   15.60
  11 -23   1    7.40   16.00
 -12  -8  -1  149.59   33.00
 -12  -8  -1  147.39   28.80
  20 -12  -1  126.39   32.10
  20 -12  -1   96.19   24.80
 -12  -8  -1  116.79   27.10
  -8  20  -1  150.48   33.40
  -8  20  -1  149.99   39.10
 -12  -8  -1  109.99   23.80
  20 -12  -1  159.78   33.90
 -20  12   1  148.39   33.70
 -20  12   1  116.29   33.30
   8 -20   1  128.19   32.50
  12   8   1  148.69   27.20
 -20  12   1  129.89   32.20
   8 -20   1   49.20   23.70
   8 -20   1  114.69   23.40
  12   8   1  120.49   28.90
 -20  12   1  164.58   33.60
  12   8   1  118.09   29.00
 -20  12   1  202.78   38.70
  -5  17  -1  154.78   22.90
 -12  -5  -1  223.28   30.90
 -12  -5  -1  200.98   33.50
  17 -12  -1  196.58   29.50
  -5  17  -1  175.08   33.30
 -12  -5  -1  171.18   32.90
  -5  17  -1  152.88   33.50
 -12  -5  -1  197.68   28.20
  17 -12  -1  204.98   33.00
  17 -12  -1  177.98   31.60
   5 -17   1  159.28   32.60
 -17  12   1  176.58   33.60
 -17  12   1  196.68   37.50
 -17  12   1  153.08   25.40
 -17  12   1  209.98   31.20
   5 -17   1  142.69   31.40
   5 -17   1  220.58   28.40
  12   5   1  145.99   28.40
 -17  12   1  127.79   31.20
 -17  12   1  168.78   31.20
  12   5   1  188.88   30.10
  12   5   1  118.19   27.00
  14 -12  -1  399.46   29.40
 -12  -2  -1  473.65   44.50
  14 -12  -1  351.06   42.90
 -12  -2  -1  432.96   47.30
  -2  14  -1  443.26   51.79
 -12  -2  -1  411.36   41.10
  -2  14  -1  520.55   49.20
 -12  -2  -1  415.06   46.50
  -2  14  -1  378.36   38.30
  14 -12  -1  384.86   40.90
  14 -12  -1  396.86   38.30
   2 -14   1  392.66   33.40
   2 -14   1  456.55   48.80
 -14  12   1  339.87   41.80
   2 -14   1  488.95   50.99
  12   2   1  356.06   41.20
 -14  12   1  395.56   49.20
 -14  12   1  417.16   43.10
  12   2   1  334.07   41.90
 -14  12   1  407.16   46.40
 -14  12   1  396.86   33.50
 -14  12   1  382.66   40.40
  12   2   1  353.96   40.80
 -12   1  -1  238.98   35.50
   1  11  -1  348.37   36.10
  11 -12  -1  380.86   27.00
  11 -12  -1  300.57   34.90
  11 -12  -1  370.66   40.20
   1  11  -1  377.76   27.50
 -12   1  -1  322.47   35.70
 -12   1  -1  403.06   33.30
  11 -12  -1  392.46   31.50
   1  11  -1  305.37   33.80
 -12   1  -1  355.06   27.80
 -12   1  -1  276.77   35.30
   1  11  -1  296.57   38.00
  -1 -11   1  389.06   26.40
  -1 -11   1  372.06   29.70
 -11  12   1  422.36   33.80
  12  -1   1  420.46   43.50
 -11  12   1  329.77   33.10
  -1 -11   1  464.75   45.00
  -1 -11   1  267.67   36.40
 -11  12   1  391.56   27.70
  -1 -11   1  286.17   35.70
  12  -1   1  406.46   41.20
 -11  12   1  301.27   36.20
 -11  12   1  365.46   41.50
 -11  12   1  360.86   44.80
 -11  12   1  323.57   39.20
  12  -1   1  325.97   35.40
   4   8  -1 2169.78  112.99
   4   8  -1 1821.22  115.79
   4   8  -1 2078.49  114.19
 -12   4  -1 2111.09  116.69
   8 -12  -1 2245.28  122.39
 -12   4  -1 2065.49  105.99
 -12   4  -1 2113.59  120.89
   8 -12  -1 1913.31  122.29
   4   8  -1 1902.11  115.19
   8 -12  -1 2064.09  109.09
   8 -12  -1 2081.69  105.29
 -12   4  -1 2002.40  114.19
 -12   4  -1 2085.59  122.79
 -12   4  -1 2030.30  116.09
   8 -12  -1 1958.40  113.69
  -8  12   1 1934.61  123.79
  -8  12   1 2006.60  106.89
  -4  -8   1 2157.18  114.09
  -4  -8   1 2127.09  112.49
  -8  12   1 1920.01  122.19
  -8  12   1 1940.51  121.09
  -8  12   1 2037.70  119.59
  12  -4   1 1917.81  118.19
  -4  -8   1 2068.49  120.69
  12  -4   1 2081.59  105.09
  12  -4   1 2001.70  118.59
  -4  -8   1 2017.30  113.09
  -4  -8   1 1865.11  115.29
  12  -4   1 2004.30  113.19
  -8  12   1 1956.40  108.79
   5 -12  -1  194.48   14.20
 -12   7  -1  205.38   28.20
 -12   7  -1  242.88   27.60
   5 -12  -1  206.08   23.10
   7   5  -1  212.78   27.40
 -12   7  -1  208.98   30.00
   7   5  -1  199.98   27.10
   7   5  -1  217.68   17.00
   5 -12  -1  220.08   29.60
 -12   7  -1  181.48   24.80
   5 -12  -1  189.18   28.80
 -12   7  -1  220.28   22.40
 -12   7  -1  199.08   28.20
  -7  -5   1  222.78   29.00
  12  -7   1  198.78   25.40
  -5  12   1  193.38   26.60
  12  -7   1  200.08   28.30
  -5  12   1  194.88   31.50
  -5  12   1  189.88   20.20
  12  -7   1  178.58   19.80
  -5  12   1  184.38   29.10
  -7  -5   1  205.68   16.70
  -7  -5   1  175.48   24.00
  -7  -5   1  203.58   24.50
  -7  -5   1  191.78   22.80
  10   2  -1  223.88   30.30
 -12  10  -1  191.28   28.00
 -12  10  -1  226.48   24.20
 -12  10  -1  245.98   27.90
 -12  10  -1  211.18   30.40
 -12  10  -1  192.08   28.20
   2 -12  -1  179.58   29.30
   2 -12  -1  179.18   21.70
   2 -12  -1  227.58   14.50
   2 -12  -1  224.58   30.40
 -12  10  -1  255.07   28.70
  10   2  -1  225.28   27.80
  -2  12   1  201.68   15.20
 -10  -2   1  219.78   26.30
  12 -10   1  239.58   30.50
  12 -10   1  236.88   28.90
  -2  12   1  271.47   27.60
  -2  12   1  216.68   29.80
 -10  -2   1  182.08   26.90
 -10  -2   1  203.38   16.60
  12 -10   1  177.68   18.60
  -2  12   1  166.08   29.10
 -10  -2   1  174.28   26.70
 -10  -2   1  239.08   27.40
  12 -10   1  207.58   24.20
 -12  13  -1  146.89   27.90
 -12  13  -1  188.88   31.40
 -12  13  -1  166.98   20.90
  -1 -12  -1  164.08   27.20
 -12  13  -1  142.99   24.80
 -12  13  -1  154.28   31.40
  -1 -12  -1  138.79   16.70
  13  -1  -1  143.19   23.30
  -1 -12  -1  137.19   24.40
  -1 -12  -1  138.39   27.30
  13  -1  -1  165.38   27.50
  13  -1  -1  155.18   26.10
  -1 -12  -1  157.88   20.50
  12 -13   1  146.19   24.40
 -13   1   1  172.68   28.40
   1  12   1  200.88   26.40
   1  12   1  169.38   25.50
 -13   1   1  168.48   29.40
  12 -13   1  205.28   20.40
 -13   1   1  192.88   25.90
  12 -13   1  201.88   30.90
   1  12   1  185.98   20.70
 -13   1   1  197.38   27.70
   1  12   1  188.38   30.70
  12 -13   1  143.69   21.30
  -4 -12  -1  734.53   52.39
  -4 -12  -1  739.13   62.79
 -12  16  -1  615.44   67.19
  16  -4  -1  695.23   59.89
 -12  16  -1  787.92   64.09
  -4 -12  -1  853.61   58.29
 -12  16  -1  696.63   74.39
 -12  16  -1  745.53   68.09
  16  -4  -1  803.22   56.69
  16  -4  -1  716.43   60.69
  -4 -12  -1  707.83   59.09
 -16   4   1  846.12   59.89
  12 -16   1  785.42   57.19
  12 -16   1  832.02   65.29
 -16   4   1  759.92   57.59
 -16   4   1  737.53   63.09
 -16   4   1  796.92   66.49
   4  12   1  915.11   58.89
   4  12   1  808.92   62.19
  12 -16   1  798.32   51.19
   4  12   1  739.83   59.59
   4  12   1  744.63   53.99
  -7 -12  -1  505.85   59.69
 -12  19  -1  496.25   60.39
 -12  19  -1  455.95   57.79
  19  -7  -1  448.16   45.60
  -7 -12  -1  481.85   46.80
 -12  19  -1  506.25   65.09
  19  -7  -1  427.46   52.59
  19  -7  -1  493.65   57.19
  -7 -12  -1  502.55   52.39
 -19   7   1  442.96   52.39
 -19   7   1  429.46   57.79
 -19   7   1  379.46   52.49
  12 -19   1  479.85   59.99
  12 -19   1  475.35   48.00
   7  12   1  433.56   47.40
 -19   7   1  484.95   52.49
   7  12   1  593.54   59.89
  12 -19   1  438.36   57.39
 -12  22  -1   33.10   23.40
 -10 -12  -1   26.00   22.50
 -10 -12  -1   11.10   12.80
 -12  22  -1   22.10   23.80
  22 -10  -1   16.60   17.50
  22 -10  -1    8.70   18.50
 -12  22  -1   12.00   24.50
 -10 -12  -1    4.10   16.40
 -22  10   1   18.60   20.80
  12 -22   1  -13.60   19.50
 -22  10   1   -3.70   14.40
  10  12   1   19.00   18.30
 -22  10   1  -23.10   22.90
  12 -22   1   -0.70   14.40
  10  12   1   14.20   20.40
  12 -22   1    8.60   25.30
 -22  10   1   21.40   23.00
  25 -13  -1  -24.50   19.50
 -13 -12  -1   -6.10   15.30
 -13 -12  -1   26.00   24.80
 -12  25  -1    0.00   28.10
  25 -13  -1   25.30   22.50
  25 -13  -1   15.20   20.10
 -12  25  -1  -24.00   20.00
 -25  13   1   -0.90   22.90
 -25  13   1    2.10   24.70
 -25  13   1   15.20   24.50
  12 -25   1    7.20   30.50
  13  12   1  -18.40   17.40
  13  12   1    7.20   20.70
  12 -25   1  -26.90   23.70
 -13  -9  -1  179.58   31.00
 -13  -9  -1  114.09   31.70
  22 -13  -1   93.09   29.20
  -9  22  -1   89.09   30.40
  22 -13  -1  149.79   33.90
 -13  -9  -1  163.98   32.60
  -9  22  -1  134.09   37.50
  22 -13  -1  101.09   27.10
 -13  -9  -1  177.08   41.00
  13   9   1  140.49   31.60
 -22  13   1  151.38   36.70
 -22  13   1   78.29   32.70
   9 -22   1  115.39   37.00
 -22  13   1  180.88   42.20
   9 -22   1  109.79   25.50
  13   9   1  102.79   29.10
 -22  13   1  145.89   33.40
   9 -22   1   94.89   31.50
 -13  -6  -1   37.50   20.20
  19 -13  -1   44.20   20.30
  -6  19  -1   47.30   24.90
  -6  19  -1   84.49   28.60
 -13  -6  -1   46.80   16.90
  19 -13  -1   83.49   21.50
 -13  -6  -1   37.40   17.10
 -13  -6  -1   54.29   20.20
  19 -13  -1   99.79   25.70
 -19  13   1   75.49   26.00
  13   6   1   50.39   21.80
   6 -19   1   45.60   16.90
 -19  13   1   67.89   25.40
   6 -19   1   54.99   23.60
 -19  13   1   28.20   20.60
   6 -19   1   26.50   19.90
  13   6   1   31.80   17.10
 -19  13   1   44.50   19.70
 -19  13   1   76.99   24.80
  13   6   1   80.29   24.30
  -3  16  -1  700.13   50.69
  16 -13  -1  665.83   51.39
  -3  16  -1  641.94   68.59
  -3  16  -1  901.71   63.39
 -13  -3  -1  580.64   52.19
 -13  -3  -1  694.43   54.29
 -13  -3  -1  813.42   62.39
  16 -13  -1  720.43   56.49
 -13  -3  -1  640.94   57.59
  16 -13  -1  827.42   62.99
   3 -16   1  625.24   49.40
  13   3   1  705.43   56.39
   3 -16   1  698.83   60.99
 -16  13   1  756.22   56.19
  13   3   1  710.03   58.29
  13   3   1  717.53   56.39
 -16  13   1  656.33   58.89
   3 -16   1  722.33   60.29
 -16  13   1  606.74   53.59
 -16  13   1  723.93   59.29
 -16  13   1  789.52   66.79
  13 -13  -1  208.78   31.50
  13 -13  -1  249.38   29.80
 -13   0  -1  184.28   30.00
 -13   0  -1  191.28   33.00
  13 -13  -1  201.58   32.00
   0  13  -1  227.98   30.00
  13 -13  -1  259.27   26.50
   0  13  -1  251.67   30.40
   0  13  -1  213.08   32.60
 -13   0  -1  259.87   31.70
 -13   0  -1  269.27   31.20
 -13  13   1  182.08   28.60
  13   0   1  249.58   33.20
 -13  13   1  165.88   33.70
 -13  13   1  235.78   35.40
 -13  13   1  235.58   25.50
 -13  13   1  191.38   32.30
  13   0   1  246.78   33.80
   0 -13   1  205.58   34.10
 -13  13   1  231.68   31.40
  13   0   1  197.98   27.70
   0 -13   1  231.28   26.40
   0 -13   1  193.08   31.00
   3  10  -1 1409.56   82.69
  10 -13  -1 1420.76   78.89
  10 -13  -1 1370.76   84.69
 -13   3  -1 1323.27   84.39
 -13   3  -1 1306.47   83.39
   3  10  -1 1346.27   85.69
   3  10  -1 1400.76   86.19
 -13   3  -1 1466.35   82.09
   3  10  -1 1323.37   80.79
  10 -13  -1 1395.76   75.09
 -13   3  -1 1466.35   92.79
 -13   3  -1 1464.85   90.49
  10 -13  -1 1436.36   91.09
  -3 -10   1 1438.46   84.29
  -3 -10   1 1425.36   79.09
  -3 -10   1 1304.87   89.09
 -10  13   1 1283.17   76.89
 -10  13   1 1288.37   91.09
  13  -3   1 1527.15   90.39
 -10  13   1 1450.95   95.99
  -3 -10   1 1215.78   79.89
  -3 -10   1 1382.76   85.69
 -10  13   1 1222.28   87.89
  13  -3   1 1393.16   83.09
  13  -3   1 1256.97   86.79
 -10  13   1 1360.56   88.69
   7 -13  -1  558.04   41.30
   7 -13  -1  547.65   55.99
   6   7  -1  582.74   45.50
 -13   6  -1  644.54   50.59
 -13   6  -1  546.45   46.60
   7 -13  -1  631.84   35.70
 -13   6  -1  583.54   44.60
   7 -13  -1  632.94   49.10
   6   7  -1  621.04   39.20
 -13   6  -1  498.45   43.20
 -13   6  -1  635.14   37.70
 -13   6  -1  568.74   44.50
   6   7  -1  574.54   43.40
  -6  -7   1  518.45   46.00
  13  -6   1  613.04   46.70
  -7  13   1  599.94   38.00
  -6  -7   1  606.04   38.50
  -7  13   1  459.15   52.99
  -7  13   1  629.74   49.20
  -6  -7   1  482.85   40.60
  13  -6   1  612.04   47.50
  -6  -7   1  590.74   43.80
  -7  13   1  517.05   53.39
  -6  -7   1  610.54   41.90
  13  -6   1  585.94   40.00
 -13   9  -1   31.10   13.90
   4 -13  -1   41.60    5.70
 -13   9  -1   49.00   13.90
 -13   9  -1   24.20   13.20
   9   4  -1   26.10   12.80
   4 -13  -1   30.70   11.00
 -13   9  -1    2.60   11.40
 -13   9  -1   29.00   14.40
   4 -13  -1   21.40   13.40
 -13   9  -1   33.70   11.20
   9   4  -1   44.50    7.50
   9   4  -1   30.50   12.20
   4 -13  -1   62.49   17.40
  -9  -4   1   18.30    9.50
  -4  13   1   33.40   10.30
  13  -9   1   19.60   11.10
  -9  -4   1   35.80   13.20
  -4  13   1   20.90   12.30
  13  -9   1   50.79   16.40
  13  -9   1   49.80   13.30
  -9  -4   1   15.50   11.30
  13  -9   1   52.19   10.10
  -9  -4   1   42.90   13.00
  -4  13   1   13.20   13.40
  -9  -4   1   43.70    7.90
  12   1  -1  137.99   25.40
 -13  12  -1  137.69   26.90
 -13  12  -1  143.79   24.70
 -13  12  -1  133.29   25.90
  12   1  -1  113.29   21.60
   1 -13  -1  147.29   25.70
 -13  12  -1  126.09   26.60
   1 -13  -1  163.78   21.10
 -13  12  -1  136.19   18.10
 -13  12  -1  159.68   26.50
   1 -13  -1  157.78   28.90
  13 -12   1  138.79   19.60
  -1  13   1  123.99   21.20
  13 -12   1  138.39   23.90
 -12  -1   1  119.49   20.70
 -12  -1   1   98.49   21.90
  13 -12   1  121.69   25.10
 -12  -1   1  166.38   28.80
  -1  13   1  214.78   33.60
 -12  -1   1  135.69   22.00
  13 -12   1  166.78   16.80
  -1  13   1  146.39   25.50
  13 -12   1  101.19   23.50
  15  -2  -1  137.09   28.80
 -13  15  -1   82.69   23.40
  -2 -13  -1  138.89   26.50
  15  -2  -1  127.09   22.70
  15  -2  -1  129.39   26.90
 -13  15  -1  142.39   34.10
 -13  15  -1  102.49   26.20
 -13  15  -1  143.49   30.60
  -2 -13  -1  169.38   29.30
  -2 -13  -1  180.78   23.70
  -2 -13  -1  150.38   29.50
 -15   2   1  126.39   22.70
 -15   2   1  147.49   28.20
   2  13   1  155.28   29.60
  13 -15   1  155.48   22.80
  13 -15   1  127.59   25.20
 -15   2   1  163.38   27.20
   2  13   1  114.49   18.30
  13 -15   1  150.38   29.20
   2  13   1  163.88   27.80
 -15   2   1  124.49   28.40
   2  13   1  104.19   21.40
 -13  18  -1   61.09   24.20
  -5 -13  -1  111.29   28.00
  -5 -13  -1  100.09   19.70
 -13  18  -1   93.09   28.70
  -5 -13  -1  133.69   27.40
  18  -5  -1   79.19   23.90
 -13  18  -1  127.79   30.30
  18  -5  -1  119.19   28.20
  18  -5  -1  165.38   26.70
 -18   5   1  130.49   27.10
  13 -18   1   72.09   19.90
   5  13   1   74.69   19.50
 -18   5   1   51.69   22.80
 -18   5   1  109.89   25.40
   5  13   1  129.49   27.10
  13 -18   1  143.79   31.60
  13 -18   1   80.89   26.10
 -18   5   1   76.49   25.60
   5  13   1  123.69   24.00
  -8 -13  -1   -0.30   16.70
 -13  21  -1    0.10   21.30
  21  -8  -1  -11.50   11.50
  21  -8  -1    8.80   18.60
  -8 -13  -1  -15.10   14.60
  21  -8  -1   -0.30   12.10
 -13  21  -1   -8.30   18.90
 -13  21  -1   19.40   22.90
  -8 -13  -1   -4.20   11.00
 -21   8   1  -16.00   15.00
 -21   8   1   10.90   19.30
   8  13   1  -13.10   15.80
  13 -21   1    3.80   17.90
 -21   8   1    6.80   19.30
  13 -21   1   -5.10   12.40
   8  13   1   10.00   14.30
 -21   8   1   -4.50   14.40
  13 -21   1   16.50   21.60
  24 -11  -1   76.99   30.80
 -11 -13  -1   64.89   26.60
  24 -11  -1   38.30   22.00
 -13  24  -1  111.39   36.10
 -11 -13  -1   66.99   23.00
 -13  24  -1   54.09   36.20
 -13  24  -1   13.30   27.20
  24 -11  -1   24.00   23.40
 -11 -13  -1   97.89   33.80
 -24  11   1   39.50   27.60
  11  13   1   76.99   28.40
  13 -24   1   58.49   30.90
  13 -24   1  120.29   37.80
 -24  11   1   60.59   32.60
 -24  11   1   66.89   32.30
  13 -24   1   21.10   18.70
 -24  11   1   72.09   28.20
 -13  27  -1   44.40   34.70
 -14 -13  -1   41.90   32.30
 -14 -13  -1   80.99   25.80
  27 -14  -1   27.40   24.50
 -13  27  -1   -5.50   30.20
  27 -14  -1   40.30   28.10
  27 -14  -1   70.39   32.20
  13 -27   1  152.48   45.80
 -27  14   1   58.59   30.10
  13 -27   1   16.80   32.90
  14  13   1   39.70   29.10
 -27  14   1   60.59   35.40
 -27  14   1   36.80   31.30
 -10  24  -1  120.29   37.50
 -14 -10  -1   81.29   25.60
 -10  24  -1   82.39   39.50
  24 -14  -1   39.80   22.50
 -14 -10  -1   84.29   27.20
  24 -14  -1   62.39   28.90
 -14 -10  -1  100.29   34.70
  24 -14  -1  109.19   32.30
 -24  14   1  130.29   34.60
  10 -24   1  121.39   40.10
 -24  14   1   61.69   30.40
  10 -24   1  101.29   39.30
  14  10   1  117.89   31.80
  10 -24   1  133.79   40.40
  14  10   1   65.99   27.50
 -24  14   1  102.19   36.80
 -14  -7  -1    5.90   12.80
 -14  -7  -1   -2.20   19.10
  -7  21  -1    9.20   23.20
  21 -14  -1   18.90   19.80
 -14  -7  -1    7.30   15.20
 -14  -7  -1   -9.50   14.40
  21 -14  -1   15.10   27.10
  21 -14  -1    5.70   13.70
  -7  21  -1   -4.50   18.70
  14   7   1    2.00   15.80
  14   7   1   -5.10   13.10
  14   7   1  -13.90   15.60
 -21  14   1   -9.60   14.20
 -21  14   1  -17.10   16.20
   7 -21   1  -30.10   14.30
 -21  14   1    3.60   19.20
 -21  14   1  -13.70   16.40
   7 -21   1   -8.10   13.10
   7 -21   1  -24.80   20.10
 -14  -4  -1  680.93   53.59
  18 -14  -1  694.73   69.59
  -4  18  -1  575.64   68.29
  -4  18  -1  555.44   45.90
 -14  -4  -1  596.44   50.99
 -14  -4  -1  656.83   66.69
  18 -14  -1  540.65   56.89
  -4  18  -1  733.83   69.59
 -14  -4  -1  764.12   71.19
  18 -14  -1  582.44   48.20
  14   4   1  650.53   62.59
 -18  14   1  478.55   57.49
  14   4   1  468.25   56.89
   4 -18   1  676.33   69.39
 -18  14   1  536.05   63.59
   4 -18   1  565.24   46.50
   4 -18   1  658.73   67.89
 -18  14   1  574.04   57.39
 -18  14   1  629.04   60.69
 -18  14   1  522.05   65.99
  14   4   1  537.95   58.69
  -1  15  -1  269.27   40.20
 -14  -1  -1  167.18   31.90
  -1  15  -1  199.28   28.70
 -14  -1  -1  247.08   32.20
  15 -14  -1  157.08   29.60
  15 -14  -1  153.38   27.70
  15 -14  -1  169.08   31.40
  -1  15  -1  224.38   32.40
 -14  -1  -1  230.18   31.50
 -14  -1  -1  162.18   30.60
  15 -14  -1  200.28   25.80
  14   1   1  163.88   29.40
   1 -15   1  189.68   33.40
 -15  14   1  236.28   37.60
  14   1   1  189.38   30.40
 -15  14   1  231.88   40.20
 -15  14   1  246.58   39.10
   1 -15   1  183.48   24.90
   1 -15   1  156.78   29.20
  14   1   1  218.18   32.40
 -15  14   1  211.38   31.80
 -15  14   1  121.29   26.10
   2  12  -1  310.87   36.50
 -14   2  -1  230.08   34.60
 -14   2  -1  315.07   42.40
  12 -14  -1  269.97   23.10
 -14   2  -1  330.07   36.80
   2  12  -1  340.17   40.40
  12 -14  -1  242.78   38.10
  12 -14  -1  322.77   31.00
  12 -14  -1  255.77   34.10
 -14   2  -1  307.87   30.10
   2  12  -1  288.47   33.50
 -14   2  -1  284.97   33.20
   2  12  -1  265.97   28.40
  -2 -12   1  270.67   29.20
  14  -2   1  361.66   41.10
  -2 -12   1  220.68   35.80
 -12  14   1  336.37   45.10
  14  -2   1  260.37   35.50
 -12  14   1  284.27   24.00
 -12  14   1  236.68   34.50
  -2 -12   1  278.47   36.20
  14  -2   1  274.27   32.90
 -12  14   1  215.38   33.70
  -2 -12   1  261.87   23.00
 -12  14   1  311.47   42.00
   5   9  -1 4309.77  223.48
 -14   5  -1 4361.96  228.68
   5   9  -1 4058.19  225.38
   9 -14  -1 4167.88  218.18
 -14   5  -1 4317.67  233.98
   9 -14  -1 4041.80  234.78
   9 -14  -1 4182.68  233.88
   9 -14  -1 4050.29  225.18
   5   9  -1 4318.77  229.88
 -14   5  -1 4015.10  227.98
 -14   5  -1 4166.18  226.18
 -14   5  -1 4174.48  235.18
  14  -5   1 4100.59  223.68
  -5  -9   1 4153.88  223.78
  -5  -9   1 4303.47  232.98
  -9  14   1 4310.97  236.18
  -9  14   1 4182.68  232.98
  -5  -9   1 4311.07  223.28
  14  -5   1 4212.38  231.68
  -5  -9   1 4409.06  223.98
  -9  14   1 4113.69  238.28
  -9  14   1 4139.79  219.38
  14  -5   1 4336.57  231.78
  -5  -9   1 4396.36  228.68
   6 -14  -1  469.05   28.90
 -14   8  -1  447.46   49.99
 -14   8  -1  489.25   50.19
   6 -14  -1  397.66   49.40
 -14   8  -1  474.75   34.80
 -14   8  -1  533.95   42.90
 -14   8  -1  485.25   40.20
   8   6  -1  493.85   40.10
 -14   8  -1  468.25   49.10
   8   6  -1  482.35   32.30
   8   6  -1  464.05   40.90
   6 -14  -1  420.76   35.30
   6 -14  -1  437.56   47.40
  -6  14   1  499.15   50.09
  -8  -6   1  423.86   35.90
  -6  14   1  549.05   55.59
  -6  14   1  581.34   60.09
  14  -8   1  476.65   48.60
  14  -8   1  475.95   33.90
  -8  -6   1  520.35   32.90
  -6  14   1  456.05   33.90
  -8  -6   1  427.36   38.30
  -8  -6   1  448.66   48.20
  -8  -6   1  470.15   39.20
  14  -8   1  497.75   41.00
 -14  11  -1  281.37   32.10
 -14  11  -1  229.18   35.10
   3 -14  -1  314.17   39.00
  11   3  -1  286.17   35.60
 -14  11  -1  249.48   36.10
 -14  11  -1  230.88   33.80
 -14  11  -1  277.27   32.80
   3 -14  -1  313.87   41.30
  11   3  -1  238.48   31.50
   3 -14  -1  249.68   27.80
  14 -11   1  252.77   21.30
  14 -11   1  287.37   34.50
  -3  14   1  191.38   30.80
 -11  -3   1  324.67   34.30
 -11  -3   1  283.17   36.00
 -11  -3   1  246.48   30.00
  14 -11   1  293.97   31.80
  -3  14   1  234.98   28.00
 -11  -3   1  214.98   32.20
  14 -11   1  263.77   35.40
  -3  14   1  248.28   37.40
   0 -14  -1  317.07   31.60
   0 -14  -1  362.46   43.80
  14   0  -1  280.17   39.40
 -14  14  -1  286.07   39.90
   0 -14  -1  319.67   41.60
  14   0  -1  300.97   39.10
 -14  14  -1  262.27   40.90
 -14  14  -1  216.78   39.10
   0 -14  -1  295.97   40.50
  14   0  -1  354.86   38.90
 -14  14  -1  246.88   36.70
   0  14   1  430.56   44.10
   0  14   1  307.07   35.90
  14 -14   1  297.27   29.20
 -14   0   1  290.07   42.00
  14 -14   1  365.06   42.00
  14 -14   1  280.47   39.70
 -14   0   1  276.97   34.10
 -14   0   1  298.57   40.60
   0  14   1  265.37   41.50
  14 -14   1  369.76   37.40
 -14   0   1  278.97   35.80
 -14  17  -1    9.60   16.00
 -14  17  -1   -9.90   14.70
 -14  17  -1   -0.30   19.20
  -3 -14  -1   -0.30   13.90
  17  -3  -1   -3.00   13.70
  17  -3  -1    7.10   11.00
 -14  17  -1    5.20   14.40
  -3 -14  -1   -1.70   12.30
  17  -3  -1   20.40   15.10
  -3 -14  -1  -13.00    7.60
  -3 -14  -1    8.60   15.10
  14 -17   1    2.20   15.10
 -17   3   1  -10.00   14.10
 -17   3   1   21.70   17.30
 -17   3   1   10.30   12.60
   3  14   1   -5.80   13.90
  14 -17   1   -0.10    8.80
   3  14   1    4.90   12.00
  14 -17   1  -15.70   10.10
 -17   3   1   -1.30   11.00
   3  14   1    8.90   12.20
 -14  20  -1   43.90   24.40
 -14  20  -1   69.99   25.90
  -6 -14  -1  105.39   27.10
  20  -6  -1   97.29   22.90
  -6 -14  -1  124.49   31.60
  20  -6  -1  107.49   27.50
  20  -6  -1  105.19   28.60
 -14  20  -1   60.69   27.90
  -6 -14  -1  107.89   21.70
   6  14   1  149.39   31.10
  14 -20   1   70.99   27.50
  14 -20   1   42.30   19.10
 -20   6   1   96.59   28.50
 -20   6   1  122.19   29.10
 -20   6   1  115.59   28.50
 -20   6   1   89.89   30.90
  14 -20   1   36.70   22.80
 -14  23  -1   46.70   29.90
  -9 -14  -1   66.79   26.00
 -14  23  -1   54.59   30.50
  -9 -14  -1   49.20   19.00
 -14  23  -1  113.49   36.10
  23  -9  -1   48.90   25.30
  -9 -14  -1   68.49   31.50
  23  -9  -1   77.19   28.20
  14 -23   1  126.39   34.70
  14 -23   1   87.39   25.20
 -23   9   1  123.99   35.40
   9  14   1  128.39   32.10
 -23   9   1  203.08   46.20
 -23   9   1  160.18   36.30
  14 -23   1   82.69   33.00
 -23   9   1  109.49   30.20
 -14  26  -1   16.80   29.60
 -14  26  -1   37.80   32.40
 -14  26  -1    3.60   27.80
 -12 -14  -1   33.60   22.90
  26 -12  -1    5.80   21.80
  26 -12  -1   42.40   25.80
 -12 -14  -1   67.79   33.90
  26 -12  -1   65.39   34.20
  14 -26   1   23.50   29.60
  14 -26   1    0.40   27.40
 -26  12   1   30.40   26.50
  12  14   1   47.70   26.40
 -26  12   1   13.20   29.70
 -26  12   1   22.40   28.10
 -11  26  -1   29.30   28.20
 -11  26  -1   -5.30   27.60
 -15 -11  -1   11.70   16.50
 -15 -11  -1    4.60   26.30
  26 -15  -1   26.10   28.90
  26 -15  -1   25.20   27.50
  11 -26   1   24.90   30.40
  15  11   1   11.50   21.90
 -26  15   1   32.50   27.80
 -26  15   1  -16.10   28.00
  15  11   1   16.30   21.60
 -26  15   1   50.49   31.80
  11 -26   1   32.30   34.80
 -15  -8  -1  442.66   54.19
  -8  23  -1  404.66   67.09
 -15  -8  -1  340.27   47.20
 -15  -8  -1  424.46   51.69
  23 -15  -1  315.07   51.49
  23 -15  -1  469.45   60.69
 -15  -8  -1  361.16   54.89
  -8  23  -1  309.47   55.79
  23 -15  -1  307.97   44.70
  15   8   1  396.76   53.69
 -23  15   1  340.37   50.29
  15   8   1  299.47   48.60
   8 -23   1  276.57   51.09
   8 -23   1  317.47   42.40
   8 -23   1  343.87   57.99
 -23  15   1  341.67   54.89
 -23  15   1  334.67   53.39
 -15  -5  -1   80.59   26.90
 -15  -5  -1   66.99   20.80
  20 -15  -1   62.69   18.60
  -5  20  -1   96.09   33.80
  -5  20  -1   19.80   19.80
  20 -15  -1   34.20   18.90
 -15  -5  -1   68.19   21.30
  20 -15  -1   34.50   22.10
 -15  -5  -1  101.19   29.60
 -20  15   1   58.39   27.40
  15   5   1  127.69   28.70
 -20  15   1   56.19   22.30
  15   5   1   85.99   26.40
 -20  15   1  109.29   33.20
   5 -20   1   46.40   27.50
   5 -20   1   78.09   19.70
   5 -20   1   82.79   29.60
  15   5   1   97.89   25.30
 -20  15   1   74.29   28.70
  -2  17  -1  -14.40    9.30
 -15  -2  -1   -3.50   12.80
 -15  -2  -1   11.50   17.20
  -2  17  -1  -14.80   11.80
  17 -15  -1   -8.20   10.60
 -15  -2  -1    4.30   13.20
  17 -15  -1  -10.10   12.00
 -15  -2  -1   18.90   16.00
  -2  17  -1   12.80   19.30
  17 -15  -1    2.60   12.10
  15   2   1  -25.60   10.10
 -17  15   1   26.20   18.90
   2 -17   1   20.40   20.90
 -17  15   1    3.20   13.70
  15   2   1   11.60   15.70
 -17  15   1    8.90   15.60
  15   2   1    9.50   14.60
 -17  15   1    5.20   17.90
   2 -17   1   35.10   18.30
 -17  15   1   -4.00   13.40
   2 -17   1    1.40    9.50
   1  14  -1  226.28   30.60
  14 -15  -1  157.48   24.10
  14 -15  -1  160.58   27.90
   1  14  -1  163.48   26.30
   1  14  -1  191.08   33.70
 -15   1  -1  192.48   30.10
  14 -15  -1  176.28   31.50
 -15   1  -1  165.58   33.00
 -15   1  -1  133.59   25.50
 -15   1  -1  160.08   29.10
 -14  15   1  114.49   31.70
  -1 -14   1  207.08   34.60
  15  -1   1  198.98   32.60
  15  -1   1  173.68   29.70
 -14  15   1  134.79   29.30
 -14  15   1  181.18   33.50
  15  -1   1  172.18   26.80
  -1 -14   1  169.28   23.70
  -1 -14   1  151.78   28.30
 -14  15   1  137.09   28.30
  -1 -14   1  187.08   31.90
  11 -15  -1 3487.65  204.88
 -15   4  -1 3520.15  201.18
 -15   4  -1 3560.64  195.18
 -15   4  -1 3628.54  191.38
 -15   4  -1 3387.46  194.28
  11 -15  -1 3608.74  193.28
   4  11  -1 3350.96  195.48
   4  11  -1 3500.75  190.18
 -15   4  -1 3389.26  202.18
  11 -15  -1 3363.76  200.08
   4  11  -1 3634.34  196.98
   4  11  -1 3508.55  191.58
  11 -15  -1 3691.13  186.68
  -4 -11   1 3752.22  188.58
  15  -4   1 3521.45  191.58
  -4 -11   1 3507.65  195.68
 -11  15   1 3338.57  205.58
  15  -4   1 3448.85  198.48
 -11  15   1 3491.35  185.88
  -4 -11   1 3423.96  189.88
  -4 -11   1 3269.07  199.18
 -11  15   1 3467.05  200.28
 -11  15   1 3751.02  207.38
  -4 -11   1 3636.14  192.78
 -11  15   1 3271.37  201.48
  15  -4   1 3503.65  198.48
   7   8  -1  119.49   21.40
 -15   7  -1  149.19   24.10
 -15   7  -1   77.69   22.80
 -15   7  -1   59.39   20.10
 -15   7  -1   99.49   22.30
   8 -15  -1   75.39   16.10
   7   8  -1  100.79   16.10
   8 -15  -1  124.89   25.90
   7   8  -1  157.58   26.00
   8 -15  -1  120.79   26.80
  -7  -8   1  112.59   21.30
  -7  -8   1   91.19   22.30
  -7  -8   1  106.99   19.10
  15  -7   1  104.29   17.80
  15  -7   1   73.49   20.00
  -8  15   1   74.49   22.20
  -8  15   1  109.29   15.30
  -7  -8   1   90.29   18.10
  -8  15   1   70.89   22.10
  15  -7   1  118.29   23.70
  -8  15   1  162.98   27.50
 -15  10  -1    9.00   10.70
   5 -15  -1   29.40   16.70
 -15  10  -1   52.99   17.60
   5 -15  -1   41.80   18.50
 -15  10  -1   62.89   15.40
  10   5  -1   41.20   14.90
  10   5  -1   26.40   14.70
   5 -15  -1   56.19   13.50
 -15  10  -1   52.19   18.90
 -15  10  -1   44.90   18.80
 -15  10  -1   44.60   17.70
  -5  15   1   67.39   22.50
 -10  -5   1   53.09   18.50
 -10  -5   1   21.00   12.60
 -10  -5   1   35.40   14.80
  15 -10   1   51.79   16.70
  15 -10   1   30.80   13.80
  15 -10   1   40.30   10.70
  15 -10   1   46.00   16.60
 -10  -5   1   24.70   11.20
  -5  15   1   60.59   18.90
  13   2  -1   22.30   15.20
 -15  13  -1   24.10   13.80
  13   2  -1   42.30   15.90
 -15  13  -1   15.20   15.50
   2 -15  -1   43.90   13.40
   2 -15  -1   20.20   15.40
 -15  13  -1   -7.00   12.80
 -15  13  -1    0.20   11.80
 -15  13  -1   23.80   18.10
   2 -15  -1   13.10   15.80
  -2  15   1   25.30   18.40
  -2  15   1   41.00   17.90
 -13  -2   1   15.90   13.60
 -13  -2   1   42.30   17.20
 -13  -2   1   11.20   11.50
  -2  15   1    8.90   10.10
 -13  -2   1  -11.70   11.20
  15 -13   1   31.80   15.30
  15 -13   1   52.29   19.70
  15 -13   1    3.30    8.50
  -1 -15  -1    5.50   15.10
  -1 -15  -1   -3.60   12.20
 -15  16  -1    0.50   14.80
 -15  16  -1    9.60   16.50
  16  -1  -1   -7.40    9.50
 -15  16  -1   34.90   22.00
  -1 -15  -1   -4.70    7.00
  16  -1  -1   21.90   15.60
 -15  16  -1   32.40   16.00
  16  -1  -1   -4.50   12.00
  -1 -15  -1    0.50   15.10
  15 -16   1   12.60   13.70
   1  15   1   27.40   14.40
   1  15   1   20.30   16.00
 -16   1   1   16.70   15.60
  15 -16   1   -7.10   11.30
  15 -16   1   35.50   13.40
 -16   1   1   19.10   18.80
   1  15   1   15.60   13.70
 -16   1   1   16.30   13.10
 -16   1   1    4.00   12.40
 -15  19  -1   -4.80   20.50
 -15  19  -1   -4.30   15.20
  -4 -15  -1    5.00   16.60
  -4 -15  -1   -6.30   15.20
 -15  19  -1    9.90   18.70
  19  -4  -1   -9.20   14.30
  19  -4  -1    9.10   14.30
  19  -4  -1   13.80   16.40
  -4 -15  -1    5.30   11.00
 -19   4   1   19.00   15.50
 -19   4   1    3.10   12.90
  15 -19   1   -4.80   14.50
  15 -19   1   -4.20   16.20
   4  15   1   -2.80   12.50
 -19   4   1   17.50   20.30
  15 -19   1    6.40   14.50
 -19   4   1  -14.20   16.10
   4  15   1   25.90   17.90
  -7 -15  -1   21.80   23.30
 -15  22  -1   15.80   25.50
  -7 -15  -1   36.40   15.30
  22  -7  -1   45.20   24.20
  -7 -15  -1   32.70   21.70
 -15  22  -1    1.90   23.00
  22  -7  -1   10.40   18.80
 -15  22  -1   36.30   27.20
  22  -7  -1   -4.10   14.40
 -22   7   1   -6.90   19.70
 -22   7   1   36.00   26.90
 -22   7   1   18.80   19.10
   7  15   1   20.70   18.20
 -22   7   1   17.80   18.80
  15 -22   1   23.70   26.30
  15 -22   1   40.70   20.00
  15 -22   1   48.70   26.80
 -15  25  -1  -14.30   26.30
 -15  25  -1   -4.90   23.40
  25 -10  -1   55.89   27.20
 -15  25  -1   64.39   35.50
 -10 -15  -1   12.60   26.20
 -10 -15  -1   60.09   26.60
  25 -10  -1  -19.80   19.50
 -10 -15  -1    5.40   15.10
 -25  10   1   27.40   25.60
 -25  10   1  -29.00   26.30
  15 -25   1   19.20   26.80
  15 -25   1   23.90   18.50
 -25  10   1    7.00   20.60
 -25  10   1   57.89   31.00
  10  15   1   49.60   23.60
  15 -25   1   26.60   29.10
  25 -16  -1   47.60   25.70
 -16  -9  -1    9.50   19.30
  -9  25  -1   -9.80   25.90
  -9  25  -1    6.80   26.90
  25 -16  -1   25.80   24.90
 -16  -9  -1    3.00   25.70
 -25  16   1   -6.40   23.10
   9 -25   1  -28.80   24.80
  16   9   1   35.30   23.90
  16   9   1  -16.10   16.90
 -25  16   1    9.80   19.10
   9 -25   1   14.10   32.60
 -25  16   1   17.60   25.90
 -16  -6  -1  628.94   69.49
 -16  -6  -1  651.63   65.49
  -6  22  -1  647.44   76.99
  22 -16  -1  765.12   74.99
  -6  22  -1  465.35   70.79
 -16  -6  -1  717.23   75.49
  22 -16  -1  463.55   65.49
 -16  -6  -1  602.74   62.99
  16   6   1  555.74   65.29
 -22  16   1  503.95   66.99
 -22  16   1  601.94   70.69
 -22  16   1  509.15   73.19
   6 -22   1  507.15   53.79
  16   6   1  472.25   60.99
  16   6   1  572.44   63.39
 -22  16   1  786.32   75.29
   6 -22   1  534.45   70.39
   6 -22   1  604.04   72.99
 -16  -3  -1   18.40   22.00
 -16  -3  -1   55.99   23.30
  19 -16  -1   69.99   25.70
  -3  19  -1   53.69   23.90
  19 -16  -1   45.40   20.00
  -3  19  -1   61.29   19.40
  -3  19  -1   53.39   26.00
 -16  -3  -1   61.69   19.90
 -16  -3  -1   39.90   18.10
  19 -16  -1   80.09   25.90
 -19  16   1   65.59   27.40
 -19  16   1   28.80   18.70
   3 -19   1   15.30   17.60
 -19  16   1   19.90   21.20
 -19  16   1   65.19   23.70
   3 -19   1   37.40   25.30
  16   3   1   91.09   26.90
   3 -19   1    0.70   18.90
 -19  16   1   56.89   26.30
   3 -19   1   14.00   12.60
  16   3   1   54.79   20.70
  16   3   1   44.40   20.20
  16 -16  -1    3.20   11.40
  16 -16  -1  -10.00   14.70
   0  16  -1    8.80   14.00
 -16   0  -1   12.50   15.80
 -16   0  -1   18.40   14.30
   0  16  -1    3.10   16.10
  16 -16  -1    2.70   15.00
 -16   0  -1    2.10   11.90
   0  16  -1   -5.90   12.80
 -16   0  -1   -0.60   14.30
  16   0   1   -7.10   11.40
   0 -16   1    8.90   16.30
 -16  16   1   -6.40   13.70
   0 -16   1   19.70   16.10
  16   0   1    0.30   11.80
  16   0   1    8.30   14.60
 -16  16   1   16.50   19.40
 -16  16   1   -2.60   16.60
   0 -16   1   21.40   19.50
   0 -16   1   10.30   10.10
 -16  16   1    8.10   14.90
  13 -16  -1   27.40   11.00
 -16   3  -1   32.60   18.80
  13 -16  -1   12.30   14.80
 -16   3  -1    8.50   11.20
   3  13  -1    7.90   10.20
 -16   3  -1   18.20   12.70
   3  13  -1   25.00   13.20
   3  13  -1   19.80   14.30
   3  13  -1   -0.40   11.70
 -16   3  -1    5.20   14.60
  13 -16  -1   22.30   14.20
 -13  16   1   24.30   20.20
  16  -3   1   16.30   12.60
 -13  16   1    1.60   16.80
  -3 -13   1    4.60   12.90
  16  -3   1   17.00   14.30
  -3 -13   1   17.90   13.50
 -13  16   1    5.80   15.10
  16  -3   1    6.50   12.40
 -13  16   1   34.00   18.30
  -3 -13   1   20.90   10.00
  -3 -13   1    8.60   14.50
  10 -16  -1 1407.86   90.19
 -16   6  -1 1469.75   94.69
 -16   6  -1 1534.45   93.69
 -16   6  -1 1545.85   94.79
 -16   6  -1 1430.06   97.89
  10 -16  -1 1408.76   99.09
   6  10  -1 1510.55   95.19
 -16   6  -1 1528.15  102.09
   6  10  -1 1492.65   88.29
  10 -16  -1 1510.45  101.29
   6  10  -1 1384.66   90.69
 -10  16   1 1423.16  100.89
  16  -6   1 1464.25   98.99
  -6 -10   1 1596.24   94.39
  -6 -10   1 1453.15   88.79
 -10  16   1 1398.06   98.99
 -10  16   1 1502.65  105.69
  -6 -10   1 1362.46   96.69
  16  -6   1 1456.35   96.29
  -6 -10   1 1487.45   88.89
  16  -6   1 1449.15   88.49
 -10  16   1 1445.56   87.39
   9   7  -1  256.77   33.10
 -16   9  -1  235.98   32.80
 -16   9  -1  163.08   29.50
 -16   9  -1  244.58   35.70
 -16   9  -1  277.77   42.40
   9   7  -1  297.57   36.80
   7 -16  -1  285.67   39.10
   7 -16  -1  290.97   41.70
   7 -16  -1  271.87   30.40
 -16   9  -1  233.18   35.60
  -9  -7   1  227.98   30.40
  -7  16   1  299.07   29.10
  16  -9   1  243.38   26.60
  -9  -7   1  297.77   35.60
  16  -9   1  195.28   30.70
  -9  -7   1  195.38   32.30
  -9  -7   1  216.68   28.30
  -7  16   1  224.38   38.20
  -7  16   1  231.98   40.50
  16  -9   1  240.48   35.10
  -7  16   1  187.48   33.50
 -16  12  -1   10.60   15.60
 -16  12  -1   11.50   14.40
   4 -16  -1   33.20   19.70
 -16  12  -1   13.90   15.20
   4 -16  -1   52.09   20.50
   4 -16  -1   32.30   13.50
 -16  12  -1    8.20   11.00
  12   4  -1    1.60   12.20
  12   4  -1    6.70   12.80
 -16  12  -1   10.50   12.70
  16 -12   1   11.90   13.20
  16 -12   1   15.90   13.40
 -12  -4   1   -1.70   11.90
 -12  -4   1   32.90   13.00
  -4  16   1   25.00   18.60
  -4  16   1   37.60   17.40
  -4  16   1   14.70   10.50
 -12  -4   1    8.20   12.90
 -12  -4   1   23.90   12.80
  16 -12   1   16.60   11.80
 -16  15  -1   86.79   26.10
   1 -16  -1  229.68   36.00
 -16  15  -1  134.59   34.70
   1 -16  -1  127.29   29.40
 -16  15  -1  148.19   32.40
   1 -16  -1  179.58   24.80
 -16  15  -1  183.98   31.40
  15   1  -1  113.69   26.30
   1 -16  -1  171.68   32.80
  15   1  -1  126.69   25.40
  15   1  -1  157.18   29.20
 -16  15  -1  188.98   31.40
  -1  16   1   95.29   22.20
  16 -15   1  142.19   26.10
  -1  16   1  178.88   30.60
 -15  -1   1  174.78   33.80
  16 -15   1  170.78   31.10
  -1  16   1  153.28   34.40
 -15  -1   1  152.88   26.50
  16 -15   1  206.98   33.90
 -15  -1   1  165.58   32.40
 -15  -1   1  186.08   29.10
  18  -2  -1  460.15   52.09
  18  -2  -1  588.44   62.59
  -2 -16  -1  577.54   59.09
 -16  18  -1  501.25   61.49
 -16  18  -1  575.54   71.79
 -16  18  -1  686.63   70.09
  18  -2  -1  619.94   65.09
  -2 -16  -1  452.45   42.00
  -2 -16  -1  576.44   65.19
  -2 -16  -1  582.14   62.19
 -16  18  -1  573.04   69.99
   2  16   1  586.04   65.69
 -18   2   1  572.14   56.39
 -18   2   1  644.14   68.39
   2  16   1  628.64   62.09
  16 -18   1  537.95   66.59
 -18   2   1  588.34   68.39
  16 -18   1  548.25   45.50
  16 -18   1  535.25   57.79
 -18   2   1  595.54   59.39
   2  16   1  530.65   56.69
 -16  21  -1   15.70   23.20
  21  -5  -1    6.90   18.60
 -16  21  -1  -21.10   22.10
  21  -5  -1    7.50   17.90
  21  -5  -1   -6.00   12.00
  -5 -16  -1    6.20   21.00
  -5 -16  -1   16.10   19.70
 -16  21  -1  -12.30   19.10
  -5 -16  -1    4.00   10.50
 -21   5   1    0.70   22.30
 -21   5   1  -16.70   15.30
  16 -21   1  -24.90   19.80
 -21   5   1  -27.40   14.20
 -21   5   1   -3.70   19.00
   5  16   1    9.50   16.10
  16 -21   1  -14.40   17.20
  16 -21   1   -2.90   12.20
  -8 -16  -1   38.60   23.50
  24  -8  -1   18.60   23.20
  -8 -16  -1   53.79   29.00
 -16  24  -1   30.00   25.90
 -16  24  -1   55.09   30.60
  24  -8  -1   -5.60   20.10
  -8 -16  -1   38.80   19.20
 -16  24  -1   27.70   30.00
  16 -24   1   36.00   27.30
 -24   8   1   78.39   37.00
   8  16   1   69.29   25.50
 -24   8   1   62.69   27.30
  16 -24   1   69.19   32.70
 -24   8   1   20.20   23.30
 -24   8   1  -10.90   28.00
  16 -24   1    4.40   15.60
 -16  27  -1   -9.60   34.60
 -16  27  -1   21.70   27.70
 -16  27  -1   75.49   37.80
  27 -11  -1    5.90   22.30
  27 -11  -1   32.20   31.80
  27 -11  -1    3.60   22.40
 -11 -16  -1   -2.20   26.10
 -27  11   1   -5.10   25.60
  16 -27   1   24.00   31.70
  16 -27   1   16.30   31.20
 -27  11   1   -3.10   31.60
 -27  11   1   11.10   31.50
  11  16   1   40.20   25.40
 -17 -10  -1   76.89   35.60
 -10  27  -1  -16.80   29.40
  27 -17  -1   50.99   33.10
 -17 -10  -1   28.90   21.90
  27 -17  -1   51.89   29.00
 -10  27  -1   43.80   32.70
 -27  17   1   39.70   32.60
 -27  17   1   25.00   37.20
  10 -27   1   57.09   37.20
  10 -27   1  -34.90   30.40
  17  10   1   75.79   31.50
  17  10   1   23.10   27.90
  10 -27   1  -10.50   29.30
 -27  17   1   69.39   32.40
 -17  -7  -1  512.75   66.09
  24 -17  -1  371.16   59.49
  24 -17  -1  454.25   60.99
  -7  24  -1  488.45   75.19
  -7  24  -1  540.15   72.29
 -17  -7  -1  553.94   71.49
 -17  -7  -1  516.95   58.99
 -24  17   1  478.85   70.69
  17   7   1  516.85   63.29
 -24  17   1  547.65   78.49
   7 -24   1  437.06   66.69
   7 -24   1  287.77   59.49
 -24  17   1  517.15   65.09
   7 -24   1  331.17   56.09
 -24  17   1  494.85   69.09
  17   7   1  436.56   59.09
  17   7   1  385.26   56.29
 -17  -4  -1  222.98   43.50
  21 -17  -1  236.48   39.90
  21 -17  -1  242.68   44.70
  21 -17  -1  186.08   40.70
  -4  21  -1  356.06   53.39
 -17  -4  -1  255.77   41.90
 -17  -4  -1  243.98   42.60
  -4  21  -1  328.07   53.99
 -17  -4  -1  164.08   32.10
   4 -21   1  115.49   35.40
  17   4   1  159.18   36.20
   4 -21   1  236.88   48.30
 -21  17   1  312.97   46.60
   4 -21   1  250.47   33.80
   4 -21   1  185.18   37.50
  17   4   1  280.07   44.30
 -21  17   1  134.69   39.00
  17   4   1  190.88   38.10
 -21  17   1  175.38   42.00
 -21  17   1  277.67   54.69
  18 -17  -1  257.07   34.20
  -1  18  -1  216.18   42.00
  -1  18  -1  160.88   33.20
 -17  -1  -1  168.68   36.70
  -1  18  -1  222.08   32.60
 -17  -1  -1  192.98   33.20
  18 -17  -1  187.28   34.10
 -17  -1  -1  262.97   38.70
 -17  -1  -1  187.68   37.70
  18 -17  -1  185.38   36.60
 -18  17   1  124.19   31.50
 -18  17   1  251.67   40.10
  17   1   1  189.78   35.70
   1 -18   1  197.08   29.00
  17   1   1  166.18   34.50
 -18  17   1  265.67   44.10
 -18  17   1  184.18   43.30
  17   1   1  175.58   31.80
   1 -18   1  159.58   36.10
   1 -18   1  205.18   37.80
   1 -18   1  209.18   38.10
  15 -17  -1   21.50   16.00
 -17   2  -1   22.90   15.60
 -17   2  -1   16.00   17.00
  15 -17  -1   33.20   13.80
  15 -17  -1   51.49   22.60
 -17   2  -1    8.00   14.90
   2  15  -1   36.60   15.80
 -17   2  -1   16.90   15.70
   2  15  -1  -14.10   12.00
   2  15  -1   13.10   12.90
 -15  17   1   -3.70   14.10
  -2 -15   1   15.30   16.70
  -2 -15   1   13.00   18.20
  -2 -15   1    2.80    9.60
  17  -2   1   16.60   14.80
  17  -2   1   31.10   18.80
 -15  17   1   43.80   20.90
 -15  17   1    6.00   17.30
  17  -2   1   43.20   16.50
  -2 -15   1   -5.20   12.60
 -15  17   1   -3.80   19.10
  12 -17  -1   57.49   21.20
 -17   5  -1   27.60   17.50
   5  12  -1   51.39   15.40
   5  12  -1   52.49   19.40
 -17   5  -1   37.80   20.40
  12 -17  -1   63.79   17.10
   5  12  -1   67.29   17.00
 -17   5  -1   47.60   18.30
  12 -17  -1   39.00   20.90
 -17   5  -1   54.09   18.70
  -5 -12   1   65.39   20.10
  17  -5   1   75.19   23.50
  17  -5   1   52.79   19.40
 -12  17   1   25.20   17.50
 -12  17   1   72.19   25.10
  17  -5   1   41.70   14.90
 -12  17   1   23.30   16.90
  -5 -12   1   30.80   18.30
  -5 -12   1   67.19   16.10
   8   9  -1  140.89   27.70
 -17   8  -1  151.18   27.90
 -17   8  -1  210.88   31.00
 -17   8  -1  199.98   31.90
   9 -17  -1  174.38   36.20
   9 -17  -1  187.08   32.80
   9 -17  -1  146.49   24.50
 -17   8  -1   98.79   27.20
   8   9  -1  166.88   27.50
 -17   8  -1  163.48   33.10
  -9  17   1  105.09   30.70
  17  -8   1  157.88   23.30
  -8  -9   1  171.58   27.50
  17  -8   1  180.58   32.40
  -9  17   1  144.99   33.10
  -8  -9   1  223.18   29.30
  -9  17   1  187.08   24.60
  17  -8   1  159.78   28.00
  -8  -9   1  142.19   29.60
  -9  17   1  134.59   29.40
  -8  -9   1  208.68   27.30
   6 -17  -1   74.59   18.00
 -17  11  -1   85.59   23.20
  11   6  -1   74.89   21.80
 -17  11  -1   72.59   22.60
 -17  11  -1  111.29   26.10
 -17  11  -1   55.19   19.00
 -17  11  -1   55.79   22.60
  11   6  -1   83.39   21.60
   6 -17  -1   53.79   21.50
   6 -17  -1   89.39   24.20
 -11  -6   1   71.19   19.40
  17 -11   1   74.19   21.10
  -6  17   1   82.39   17.40
  17 -11   1   72.79   18.90
  -6  17   1   32.50   21.20
 -11  -6   1   81.19   24.70
  -6  17   1   93.69   24.30
  17 -11   1   78.69   21.80
 -11  -6   1   55.99   17.50
 -11  -6   1   77.09   18.20
   3 -17  -1  239.18   37.80
  14   3  -1  219.58   34.30
   3 -17  -1  177.88   25.30
 -17  14  -1  151.88   30.60
   3 -17  -1  143.09   32.60
  14   3  -1  167.48   47.90
 -17  14  -1  157.18   40.20
 -17  14  -1  230.78   33.60
   3 -17  -1  204.28   37.20
 -17  14  -1  185.68   32.50
 -17  14  -1  170.08   34.30
  14   3  -1  237.78   37.60
  17 -14   1  234.68   29.40
 -14  -3   1  257.67   38.30
 -14  -3   1  261.77   34.20
  17 -14   1  211.38   33.80
  -3  17   1  214.18   39.90
 -14  -3   1  219.98   37.10
  17 -14   1  209.08   36.40
  -3  17   1  233.28   37.00
 -14  -3   1  216.78   31.90
  -3  17   1  253.77   31.70
  17   0  -1   -0.50   13.30
 -17  17  -1    6.80   18.70
 -17  17  -1  -19.10   14.40
  17   0  -1  -10.00   13.60
   0 -17  -1  -11.60   15.80
   0 -17  -1   -1.90   15.50
 -17  17  -1   23.50   17.70
   0 -17  -1    8.50   10.10
  17   0  -1    9.90   15.10
 -17  17  -1  -12.70   16.60
   0 -17  -1   29.60   17.60
  17 -17   1    2.80   14.20
 -17   0   1  -15.70   12.80
 -17   0   1    4.20   18.30
  17 -17   1   -7.70   17.20
  17 -17   1  -11.00    8.70
   0  17   1   25.20   17.40
 -17   0   1   18.80   14.70
   0  17   1   -0.90   12.40
 -17   0   1    4.30   13.70
   0  17   1    1.60   16.10
 -17  20  -1   39.60   23.00
 -17  20  -1   82.29   35.70
  20  -3  -1   28.00   16.40
  20  -3  -1   44.40   22.70
  20  -3  -1   31.60   21.30
  -3 -17  -1   39.90   22.20
  -3 -17  -1   71.39   28.40
  -3 -17  -1   66.09   18.50
 -17  20  -1   83.79   32.50
 -17  20  -1   32.80   23.80
 -20   3   1   24.60   23.80
 -20   3   1   38.90   19.40
 -20   3   1   28.70   21.50
  17 -20   1   61.09   26.40
  17 -20   1   68.19   26.80
  17 -20   1   47.00   21.30
   3  17   1   33.90   19.10
 -20   3   1   48.60   21.10
   3  17   1   49.40   20.30
 -17  23  -1   43.50   27.20
  -6 -17  -1   33.80   24.00
  -6 -17  -1   44.60   25.00
  23  -6  -1   30.90   21.60
  23  -6  -1    8.80   21.60
 -17  23  -1   58.69   33.60
 -17  23  -1   35.20   27.60
  -6 -17  -1   32.10   18.90
  23  -6  -1   57.69   23.50
   6  17   1   30.00   25.10
 -23   6   1    7.90   24.30
  17 -23   1   -5.70   19.10
  17 -23   1  115.89   28.00
  17 -23   1   -4.20   20.30
 -23   6   1   39.50   23.50
 -23   6   1   69.69   28.30
 -23   6   1   48.80   28.70
  26  -9  -1  398.86   64.89
  26  -9  -1  402.66   60.89
 -17  26  -1  555.64   86.29
  -9 -17  -1  704.43   82.89
 -17  26  -1  363.56   68.69
 -17  26  -1  417.46   71.29
  -9 -17  -1  571.64   95.69
   9  17   1  513.85   65.59
  17 -26   1  391.46   65.09
 -26   9   1  434.66   73.79
 -26   9   1  499.65   66.49
  17 -26   1  458.35   72.49
 -26   9   1  413.46   66.99
 -18  -8  -1   14.90   21.60
  26 -18  -1   19.40   26.60
  26 -18  -1   29.10   30.10
  -8  26  -1   37.30   30.40
 -18  -8  -1   -8.40   22.20
  26 -18  -1   -9.60   19.20
  -8  26  -1   16.50   29.50
   8 -26   1   -9.70   25.20
   8 -26   1    2.50   31.20
 -26  18   1   10.00   24.70
  18   8   1  -14.50   23.50
 -26  18   1    0.00   28.20
   8 -26   1    6.30   27.90
 -26  18   1    2.50   28.00
  18   8   1  -14.60   23.60
  23 -18  -1 1099.09   98.69
 -18  -5  -1 1145.19   89.29
 -18  -5  -1 1012.50   92.79
  23 -18  -1 1278.87  100.59
 -18  -5  -1 1248.58   97.59
  -5  23  -1 1124.79   96.59
  -5  23  -1 1117.69  115.29
  23 -18  -1 1092.89   87.89
 -18  -5  -1  986.80  105.89
 -23  18   1 1190.98  121.19
 -23  18   1 1162.68  114.59
 -23  18   1 1274.47  106.39
   5 -23   1 1284.97  101.89
 -23  18   1 1153.38   94.09
  18   5   1 1103.89   88.89
  18   5   1 1040.30   88.99
   5 -23   1 1055.59   93.49
   5 -23   1 1188.98   99.59
  18   5   1 1054.69   91.89
 -18  -2  -1   79.89   27.70
  20 -18  -1   61.19   27.00
  -2  20  -1   80.29   22.60
  -2  20  -1  108.69   35.40
  20 -18  -1   75.79   22.60
 -18  -2  -1   91.59   33.20
  -2  20  -1  104.39   28.80
 -18  -2  -1   75.09   24.50
 -18  -2  -1  116.39   28.10
  20 -18  -1  100.49   28.60
 -20  18   1   89.09   26.80
 -20  18   1  111.69   35.10
 -20  18   1   34.30   26.10
   2 -20   1   80.49   32.20
   2 -20   1   26.70   21.80
  18   2   1  139.29   31.20
   2 -20   1   66.69   18.60
   2 -20   1  126.89   34.10
 -20  18   1   49.99   29.70
  18   2   1  108.69   28.70
  18   2   1  131.69   32.20
   1  17  -1   49.90   20.50
  17 -18  -1   49.60   23.80
 -18   1  -1   71.09   27.40
  17 -18  -1   64.29   17.90
  17 -18  -1    9.80   14.90
 -18   1  -1   28.30   17.50
   1  17  -1   45.90   23.10
   1  17  -1   23.50   17.50
 -18   1  -1   24.70   16.30
 -18   1  -1   11.10   17.10
  -1 -17   1   21.90   20.50
 -17  18   1   27.70   21.50
  -1 -17   1   13.30   19.40
  18  -1   1   29.80   18.50
  18  -1   1   26.90   19.20
  18  -1   1   49.50   21.00
 -17  18   1   49.70   23.10
  -1 -17   1   47.00   19.50
 -17  18   1   43.90   28.00
 -17  18   1   24.90   23.50
  -1 -17   1   19.10   11.90
  14 -18  -1  454.75   60.89
 -18   4  -1  471.95   50.79
 -18   4  -1  475.15   59.09
  14 -18  -1  315.87   50.19
 -18   4  -1  508.45   53.69
   4  14  -1  574.54   46.20
   4  14  -1  446.96   51.79
 -18   4  -1  445.16   56.49
  14 -18  -1  441.76   46.80
  -4 -14   1  470.75   40.00
 -14  18   1  388.76   54.99
 -14  18   1  557.74   68.69
  18  -4   1  518.85   44.30
  18  -4   1  584.44   61.19
 -14  18   1  502.85   60.49
  -4 -14   1  463.15   52.39
  -4 -14   1  547.85   62.69
  18  -4   1  404.16   51.29
   7  11  -1   23.90   16.60
  11 -18  -1   56.39   23.10
   7  11  -1   35.40   16.50
 -18   7  -1    1.30   12.40
 -18   7  -1   28.00   23.70
 -18   7  -1    4.00   17.10
   7  11  -1   18.90   11.90
 -18   7  -1   21.10   14.60
  11 -18  -1   29.70   19.40
  11 -18  -1   24.70   14.10
 -18   7  -1   27.30   19.80
 -11  18   1   33.90   20.30
 -11  18   1   48.80   22.20
  -7 -11   1   29.30   15.80
 -11  18   1   38.40   23.00
  -7 -11   1   51.89   21.40
  -7 -11   1   12.60   12.00
  18  -7   1   25.20   13.20
  18  -7   1   28.10   17.00
  -7 -11   1   29.50   12.90
  18  -7   1   28.80   17.40
  10   8  -1   -7.30    8.60
 -18  10  -1   11.50   17.90
 -18  10  -1   15.80   15.80
   8 -18  -1    7.50    9.80
  10   8  -1   13.30   15.30
   8 -18  -1    0.80   14.30
 -18  10  -1  -12.60   13.80
 -18  10  -1  -16.80    9.50
   8 -18  -1    0.10   15.30
 -18  10  -1    0.20   12.60
  -8  18   1   -7.20   18.30
  18 -10   1   16.90   18.20
  18 -10   1   16.00   13.20
 -10  -8   1   -5.10   10.20
  18 -10   1    2.30   12.50
 -10  -8   1    7.50   11.40
 -10  -8   1    8.00   11.30
  -8  18   1   14.10   15.80
 -10  -8   1    8.40   15.00
  -8  18   1   -3.30   16.40
  18 -10   1    9.80    9.20
 -18  13  -1   57.09   20.20
  13   5  -1   36.40   18.80
  13   5  -1   38.30   18.70
   5 -18  -1   69.69   17.60
 -18  13  -1   54.29   24.30
  13   5  -1   67.49   20.10
 -18  13  -1   76.19   21.60
 -18  13  -1   74.29   26.90
   5 -18  -1   44.30   22.50
 -18  13  -1   62.99   22.00
   5 -18  -1   51.79   22.80
  -5  18   1   66.39   24.70
  -5  18   1   60.89   25.00
  -5  18   1   25.20   12.70
 -13  -5   1   56.99   20.40
  18 -13   1   52.09   21.00
  18 -13   1   58.09   21.50
 -13  -5   1   66.89   22.60
 -13  -5   1   51.49   17.00
 -13  -5   1   44.50   17.20
  18 -13   1   52.79   17.00
 -18  16  -1  587.24   67.19
  16   2  -1  609.64   61.79
   2 -18  -1  478.75   58.89
   2 -18  -1  553.64   43.80
   2 -18  -1  722.73   70.19
   2 -18  -1  638.94   67.99
  16   2  -1  565.64   59.79
  16   2  -1  509.55   59.59
 -18  16  -1  587.14   65.29
 -18  16  -1  573.14   60.79
 -18  16  -1  512.65   57.99
 -18  16  -1  701.13   78.89
  18 -16   1  505.05   60.79
  -2  18   1  530.35   67.39
  -2  18   1  580.44   62.09
  18 -16   1  505.05   59.29
 -16  -2   1  444.36   50.79
 -16  -2   1  453.75   56.89
  18 -16   1  578.84   49.60
 -16  -2   1  591.64   66.79
 -16  -2   1  507.85   55.09
  -2  18   1  553.84   47.80
  -1 -18  -1  196.88   37.80
 -18  19  -1  173.98   40.00
 -18  19  -1  125.19   36.70
  -1 -18  -1  182.48   39.70
 -18  19  -1  176.98   41.20
  19  -1  -1  155.18   31.90
  -1 -18  -1  211.58   37.90
  19  -1  -1  170.78   34.70
  19  -1  -1  111.89   30.80
  -1 -18  -1  197.08   27.90
 -18  19  -1  213.18   39.10
   1  18   1  205.78   37.50
 -19   1   1  184.68   33.30
 -19   1   1  155.88   31.80
   1  18   1  147.79   37.00
  18 -19   1  197.08   34.60
   1  18   1  138.59   29.10
  18 -19   1  108.49   32.10
 -19   1   1  113.79   32.80
 -18  22  -1   84.69   37.20
 -18  22  -1   69.49   34.00
  22  -4  -1   73.09   29.30
  -4 -18  -1  144.79   35.20
  -4 -18  -1  103.59   35.80
  22  -4  -1  109.49   26.50
  22  -4  -1  127.79   34.80
 -18  22  -1  114.79   35.40
  18 -22   1  123.39   40.60
 -22   4   1   64.29   26.10
 -22   4   1  146.09   33.50
  18 -22   1  129.89   39.50
   4  18   1  169.58   34.40
  18 -22   1  213.88   37.90
 -22   4   1  108.59   35.30
 -22   4   1   68.79   32.10
  -7 -18  -1  367.66   60.89
 -18  25  -1  250.47   61.39
  25  -7  -1  368.06   58.39
  25  -7  -1  328.87   56.69
 -18  25  -1  317.87   62.69
 -18  25  -1  330.87   61.99
  -7 -18  -1  545.65   64.29
  18 -25   1  344.27   62.79
 -25   7   1  162.68   47.50
 -25   7   1  411.26   56.39
 -25   7   1  406.46   68.89
  18 -25   1  336.37   57.89
   7  18   1  387.06   56.59
  18 -25   1  326.57   45.80
  25 -19  -1  519.25   62.59
 -19  -6  -1  551.34   73.59
  25 -19  -1  520.15   72.09
 -19  -6  -1  565.94   72.29
 -19  -6  -1  521.05   64.09
  -6  25  -1  573.24   75.79
  25 -19  -1  524.65   73.19
  -6  25  -1  416.86   75.79
  19   6   1  480.75   65.69
   6 -25   1  459.95   68.29
 -25  19   1  553.54   80.29
 -25  19   1  520.25   77.89
 -25  19   1  514.05   75.59
   6 -25   1  386.56   65.19
  19   6   1  460.35   63.19
   6 -25   1  628.64   80.89
  19   6   1  308.17   53.39
 -25  19   1  496.25   67.29
  22 -19  -1  684.43   77.49
 -19  -3  -1  787.52   76.29
  -3  22  -1  554.64   98.29
  -3  22  -1  810.92   84.39
 -19  -3  -1  562.24   75.19
 -19  -3  -1  880.91   89.89
  22 -19  -1  701.93   83.39
 -19  -3  -1  707.43   71.59
  22 -19  -1  778.42   63.89
   3 -22   1  616.04   78.29
   3 -22   1  659.83   77.59
   3 -22   1  673.33   79.79
  19   3   1  699.23   76.89
 -22  19   1  658.33   84.29
  19   3   1  633.64   74.59
 -22  19   1  674.23   81.59
  19   3   1  716.93   74.09
 -22  19   1  839.62   97.09
   0  19  -1  145.69   37.20
   0  19  -1  122.39   31.70
 -19   0  -1  103.69   30.90
  19 -19  -1   97.09   26.60
   0  19  -1  121.69   27.60
 -19   0  -1  119.89   35.20
 -19   0  -1  100.29   26.50
  19 -19  -1   87.39   31.50
 -19   0  -1   48.10   22.70
 -19  19   1   94.49   34.20
 -19  19   1  118.09   35.70
  19   0   1   99.39   32.60
   0 -19   1   81.09   20.80
   0 -19   1  115.79   37.80
 -19  19   1   98.09   34.80
  19   0   1   82.29   27.80
   0 -19   1  123.79   30.60
  19   0   1   28.80   22.40
 -19  19   1   47.00   25.90
  16 -19  -1  -17.10   11.20
 -19   3  -1    4.90   16.90
  16 -19  -1  -32.40   14.30
 -19   3  -1   20.40   15.00
   3  16  -1   -7.40   13.20
  16 -19  -1    1.90   21.20
   3  16  -1    3.30   12.70
 -19   3  -1  -18.40   14.50
 -19   3  -1   35.50   17.80
  -3 -16   1   -5.60   10.50
 -16  19   1    9.60   21.40
  -3 -16   1    6.40   21.00
  19  -3   1    3.20   15.20
 -16  19   1   43.50   27.70
  19  -3   1   -6.00   13.50
 -16  19   1   11.60   18.80
 -16  19   1   -7.10   21.80
  -3 -16   1    2.60   15.90
  19  -3   1   10.40   16.70
   6  13  -1  122.39   23.50
  13 -19  -1  166.98   34.70
   6  13  -1   54.79   20.60
 -19   6  -1  118.99   32.40
 -19   6  -1   60.69   23.40
 -19   6  -1   99.49   27.90
  13 -19  -1  113.69   32.30
 -19   6  -1  116.29   26.70
  13 -19  -1   88.69   23.00
   6  13  -1   67.49   22.90
  -6 -13   1   81.19   22.70
  19  -6   1  147.99   25.10
 -13  19   1  115.69   32.20
  -6 -13   1  103.59   28.30
  19  -6   1   89.09   24.30
  19  -6   1  152.18   32.40
 -13  19   1  104.69   30.30
  -6 -13   1  103.59   21.60
 -13  19   1   51.19   25.30
 -19   9  -1  350.56   43.90
 -19   9  -1  342.97   45.20
 -19   9  -1  375.26   52.69
 -19   9  -1  310.87   42.80
 -19   9  -1  319.07   51.59
  10 -19  -1  367.46   48.60
   9  10  -1  369.56   43.70
   9  10  -1  295.17   42.20
  10 -19  -1  384.66   52.49
  10 -19  -1  344.57   39.10
 -10  19   1  384.46   58.49
  -9 -10   1  360.16   39.50
 -10  19   1  288.07   46.40
 -10  19   1  334.07   51.39
  -9 -10   1  354.36   48.50
  19  -9   1  379.06   38.00
  19  -9   1  399.16   50.69
  -9 -10   1  393.86   42.00
  19  -9   1  393.86   47.50
  -9 -10   1  372.36   43.60
 -19  12  -1  366.06   49.30
  12   7  -1  332.67   44.30
 -19  12  -1  323.37   48.30
  12   7  -1  228.78   36.50
   7 -19  -1  343.47   51.39
 -19  12  -1  228.38   42.70
   7 -19  -1  279.67   35.30
 -19  12  -1  355.46   45.00
   7 -19  -1  280.97   44.80
  12   7  -1  244.68   39.50
  19 -12   1  371.76   49.30
  -7  19   1  379.46   56.09
  19 -12   1  315.17   43.80
 -12  -7   1  280.07   42.50
 -12  -7   1  282.67   36.80
  19 -12   1  313.37   39.40
  -7  19   1  357.76   49.40
 -12  -7   1  334.07   43.40
 -12  -7   1  229.58   38.10
   4 -19  -1    1.30   10.50
   4 -19  -1   36.60   22.10
   4 -19  -1  -12.50   18.40
 -19  15  -1   -1.00   15.20
 -19  15  -1   20.90   19.80
 -19  15  -1    1.70   20.60
   4 -19  -1  -12.10   15.20
  15   4  -1   12.20   15.90
  15   4  -1    2.50   13.70
 -19  15  -1   13.30   19.60
  15   4  -1   56.29   20.70
 -19  15  -1   -0.10   17.70
  -4  19   1   18.60   22.20
  19 -15   1   41.80   21.30
  -4  19   1   20.60   20.10
  -4  19   1   -0.10   11.30
 -15  -4   1   19.60   18.90
 -15  -4   1   31.00   20.90
 -15  -4   1   26.60   17.20
 -15  -4   1   -1.10   13.20
  19 -15   1   11.80   16.00
  18   1  -1   13.50   20.00
   1 -19  -1   18.10   21.30
  18   1  -1   17.40   17.00
 -19  18  -1   20.70   25.00
 -19  18  -1   18.60   20.90
 -19  18  -1   31.80   20.40
   1 -19  -1    9.90   20.00
   1 -19  -1   35.60   22.50
   1 -19  -1    7.30   11.90
  18   1  -1    7.40   15.40
 -19  18  -1   -6.00   17.10
 -18  -1   1   22.40   20.40
 -18  -1   1   34.40   19.20
  -1  19   1   -0.90   18.60
 -18  -1   1   14.60   14.90
  -1  19   1   19.40   22.90
  -1  19   1   46.30   19.60
  19 -18   1    8.20   17.70
  19 -18   1    9.10   17.80
 -18  -1   1   10.60   16.60
  19 -18   1   40.40   17.80
  21  -2  -1  194.18   35.20
  21  -2  -1  199.08   40.10
 -19  21  -1  156.88   43.50
 -19  21  -1  169.88   44.60
  -2 -19  -1  186.38   38.50
  -2 -19  -1  262.27   49.00
 -19  21  -1  155.28   43.30
 -19  21  -1  226.38   46.00
  21  -2  -1  163.48   39.50
  19 -21   1  157.18   40.20
 -21   2   1  236.28   47.20
 -21   2   1  186.28   35.70
   2  19   1  129.79   32.80
 -21   2   1  268.67   42.10
   2  19   1  216.08   37.10
  19 -21   1  239.88   39.90
 -21   2   1  157.28   41.90
  19 -21   1  229.78   49.20
  -5 -19  -1   -5.60   20.10
 -19  24  -1   -2.70   21.70
  24  -5  -1   18.10   21.80
  -5 -19  -1   -0.40   21.60
  24  -5  -1   21.60   24.00
 -19  24  -1   38.40   35.10
 -19  24  -1   11.50   33.30
  24  -5  -1   24.90   24.90
  19 -24   1   28.90   27.10
  19 -24   1   11.50   20.00
   5  19   1   17.10   24.50
 -24   5   1   13.70   24.90
  19 -24   1   36.50   26.90
 -24   5   1    3.60   20.70
 -24   5   1   24.20   30.20
 -20  -4  -1  113.49   34.50
  -4  24  -1  144.29   39.80
  24 -20  -1  197.48   47.60
  24 -20  -1   78.09   32.00
 -20  -4  -1  148.99   34.60
 -20  -4  -1  226.48   49.60
  -4  24  -1  186.28   49.00
  20   4   1  189.68   40.30
 -24  20   1  116.09   41.60
  20   4   1   85.99   30.80
 -24  20   1  140.79   46.00
   4 -24   1  181.08   44.20
 -24  20   1  158.88   44.60
   4 -24   1  204.08   48.70
  20   4   1   75.59   31.80
   4 -24   1   66.79   33.30
 -20  -1  -1   13.00   19.10
  21 -20  -1  -18.20   19.70
  -1  21  -1   -1.40   16.50
  21 -20  -1   36.20   22.00
  -1  21  -1    6.50   17.60
 -20  -1  -1   35.20   25.30
 -20  -1  -1   -1.20   16.40
 -20  -1  -1   21.40   24.40
 -21  20   1   42.00   32.90
 -21  20   1    3.70   24.90
 -21  20   1   -0.80   21.70
   1 -21   1   10.50   25.30
   1 -21   1  -12.40   18.70
 -21  20   1   30.30   22.90
  20   1   1  -12.20   19.10
  20   1   1   -3.90   15.20
  20   1   1  -19.10   17.30
 -20   2  -1   -8.90   14.10
 -20   2  -1  -13.20   17.50
  18 -20  -1    4.00   18.40
 -20   2  -1  -13.20   17.10
  18 -20  -1   10.70   23.00
  18 -20  -1    0.90   13.50
   2  18  -1   -3.10   15.60
   2  18  -1   15.70   15.40
 -20   2  -1   10.90   16.00
  -2 -18   1  -12.40    9.20
  20  -2   1   13.80   18.70
  -2 -18   1  -17.70   15.40
 -18  20   1   20.00   22.10
 -18  20   1   -2.20   25.10
  20  -2   1    0.10   18.40
 -18  20   1    8.40   21.60
  20  -2   1    5.80   16.00
  -2 -18   1    9.80   20.10
 -18  20   1   -1.90   19.10
   5  15  -1   -7.20   12.50
  15 -20  -1    4.10   13.20
 -20   5  -1    3.70   14.80
  15 -20  -1  -19.20   16.90
   5  15  -1   10.10   14.80
 -20   5  -1    9.10   19.00
  15 -20  -1  -19.10   17.60
 -20   5  -1  -13.10   16.00
 -20   5  -1   -4.80   13.40
  -5 -15   1  -17.40   12.80
 -15  20   1    8.60   19.30
  20  -5   1   -6.50   14.60
  -5 -15   1   -1.10    8.80
  20  -5   1    7.30   13.50
  -5 -15   1  -19.70   13.40
 -15  20   1   33.50   24.60
 -15  20   1   39.70   22.40
  20  -5   1    4.50   17.20
  12 -20  -1   -4.40   16.70
 -20   8  -1   18.70   19.50
 -20   8  -1   -0.40   14.70
   8  12  -1    4.50   13.80
  12 -20  -1    6.30   12.30
 -20   8  -1   32.30   18.90
   8  12  -1   25.00   18.70
 -20   8  -1   -1.30   19.10
  12 -20  -1  -33.70   15.20
  -8 -12   1  -14.30   13.40
  -8 -12   1  -14.60   13.40
  -8 -12   1    2.60   11.50
 -12  20   1  -17.70   13.40
 -12  20   1   -1.40   18.30
  20  -8   1    5.60   11.00
  20  -8   1  -10.60   12.00
  20  -8   1   11.60   15.10
 -12  20   1    6.30   20.80
 -20  11  -1  156.98   33.50
  11   9  -1  114.99   24.60
  11   9  -1   90.39   26.60
 -20  11  -1  138.39   32.50
 -20  11  -1  120.49   31.20
 -20  11  -1  143.19   36.10
  11   9  -1  123.29   27.90
 -20  11  -1  123.99   29.10
   9 -20  -1  126.59   32.30
   9 -20  -1  139.39   24.30
   9 -20  -1  188.68   37.30
  20 -11   1  102.79   27.80
  -9  20   1  140.39   40.80
 -11  -9   1  193.88   32.20
 -11  -9   1  133.69   32.80
 -11  -9   1  149.69   26.20
  -9  20   1  168.38   38.60
 -11  -9   1   79.19   22.30
  20 -11   1  179.58   31.60
  -9  20   1  118.29   31.40
  20 -11   1  114.79   31.50
   6 -20  -1  247.88   45.10
   6 -20  -1  119.09   32.10
  14   6  -1  183.28   34.10
 -20  14  -1  187.48   36.80
  14   6  -1  125.19   30.30
  14   6  -1  136.59   29.10
 -20  14  -1  141.09   36.20
   6 -20  -1  133.09   24.70
 -20  14  -1  215.98   41.50
 -20  14  -1  173.98   31.80
  20 -14   1  186.48   30.70
  -6  20   1  194.18   43.70
  20 -14   1  162.48   34.20
 -14  -6   1  148.79   33.60
 -14  -6   1  170.18   30.70
 -14  -6   1  129.79   27.40
 -14  -6   1  193.88   36.70
  -6  20   1  109.89   33.40
  20 -14   1  168.08   36.10
 -20  17  -1   58.79   28.50
   3 -20  -1   70.89   26.50
  17   3  -1   41.90   22.80
   3 -20  -1   54.09   26.50
   3 -20  -1   20.20   23.10
 -20  17  -1   71.39   27.50
   3 -20  -1   41.80   14.80
 -20  17  -1   59.99   29.40
  17   3  -1   59.39   22.70
 -20  17  -1   34.60   21.50
  17   3  -1   57.39   25.00
  20 -17   1   47.90   23.10
 -17  -3   1   85.39   29.40
  20 -17   1   32.20   19.50
  -3  20   1   84.99   26.80
 -17  -3   1   31.70   20.90
  -3  20   1   14.20   14.70
  20 -17   1    0.20   18.00
 -17  -3   1   84.19   24.60
  -3  20   1   40.60   25.60
 -17  -3   1   57.49   20.30
  20   0  -1   24.50   23.10
 -20  20  -1  -11.90   15.30
 -20  20  -1    1.40   23.80
 -20  20  -1    7.90   25.80
  20   0  -1   -1.50   19.80
   0 -20  -1    0.30   18.90
 -20  20  -1   16.70   25.40
   0 -20  -1  -11.00   22.50
  20   0  -1   -7.30   14.50
  20 -20   1  -18.90   18.60
   0  20   1   68.09   21.50
  20 -20   1   11.50   19.20
   0  20   1    4.30   18.20
 -20   0   1   21.80   21.70
 -20   0   1   -0.80   16.20
 -20   0   1   23.20   21.80
 -20   0   1    7.10   22.80
 -20  23  -1    9.60   24.40
 -20  23  -1   37.40   31.80
  23  -3  -1   22.00   22.40
  -3 -20  -1   55.29   26.40
  23  -3  -1  -25.40   16.40
  23  -3  -1   19.30   22.20
 -20  23  -1   65.59   36.00
  -3 -20  -1   51.09   31.90
   3  20   1   20.10   21.60
  20 -23   1   34.30   23.60
  20 -23   1  -21.40   25.30
  20 -23   1   56.29   33.30
 -23   3   1   44.70   29.20
 -23   3   1   66.29   28.30
 -23   3   1   49.40   34.50
  26  -6  -1    0.40   24.70
  -6 -20  -1   61.99   31.00
 -20  26  -1   25.50   36.20
  26  -6  -1   51.79   28.00
 -20  26  -1   38.40   38.40
 -20  26  -1   11.70   29.70
  -6 -20  -1    6.90   26.50
  20 -26   1   33.40   34.80
 -26   6   1   30.00   32.20
  20 -26   1   28.80   33.00
 -26   6   1   11.00   31.10
   6  20   1   -1.50   23.30
  20 -26   1   18.10   23.20
 -26   6   1   43.90   25.40
 -21  -2  -1   -0.80   25.40
 -21  -2  -1  -13.90   16.90
  -2  23  -1  -11.00   19.80
  23 -21  -1   22.90   27.10
 -21  -2  -1   -1.60   25.30
  23 -21  -1  -23.00   20.20
   2 -23   1  -20.40   22.50
 -23  21   1  -11.00   27.40
  21   2   1    2.20   21.40
   2 -23   1   -6.00   24.30
  21   2   1   -5.90   20.20
  21   2   1  -10.60   23.70
 -23  21   1   10.80   27.00
 -23  21   1    1.00   23.70
  20 -21  -1    9.80   19.90
 -21   1  -1   11.00   21.30
 -21   1  -1  -13.20   27.20
   1  20  -1    3.60   18.40
  20 -21  -1   56.19   33.90
  20 -21  -1   -0.30   20.80
   1  20  -1    8.00   18.10
 -21   1  -1   35.90   22.40
 -21   1  -1   37.80   21.60
  -1 -20   1   34.80   24.80
  -1 -20   1    1.50   11.80
  21  -1   1   37.30   24.90
  21  -1   1   19.50   25.50
  21  -1   1   16.50   19.00
 -20  21   1    2.00   22.60
 -20  21   1   37.80   30.50
  -1 -20   1   38.80   29.80
 -20  21   1   -5.80   24.50
 -20  21   1   17.90   27.90
 -21   4  -1   -7.80   15.60
 -21   4  -1    5.20   16.70
   4  17  -1    0.70   15.10
 -21   4  -1  -26.30   16.90
  17 -21  -1   -4.40   18.80
  17 -21  -1   20.40   17.30
 -21   4  -1   21.40   20.50
  17 -21  -1  -18.60   18.20
   4  17  -1   -9.30   12.80
  21  -4   1   -7.60   13.40
  -4 -17   1   27.30   22.60
  -4 -17   1    7.10   18.50
 -17  21   1   -3.80   20.50
  21  -4   1  -12.00   17.00
  -4 -17   1   -3.20   10.00
  21  -4   1   12.30   18.60
 -17  21   1   -7.90   21.00
 -17  21   1    4.30   22.20
   7  14  -1  137.09   31.50
 -21   7  -1  110.29   35.70
  14 -21  -1  137.09   34.80
  14 -21  -1   89.19   30.20
 -21   7  -1  111.19   34.60
 -21   7  -1   78.99   25.80
 -21   7  -1   76.99   25.70
  14 -21  -1  144.69   27.50
 -14  21   1  151.38   37.30
  21  -7   1   85.69   21.70
 -14  21   1   65.09   31.10
  -7 -14   1  135.59   30.10
  -7 -14   1  145.49   25.80
  21  -7   1   70.69   28.70
 -14  21   1  106.99   33.70
  21  -7   1  130.59   29.80
  -7 -14   1  109.89   32.10
 -21  10  -1  181.28   35.50
 -21  10  -1  138.29   35.40
  10  11  -1  180.08   36.20
  11 -21  -1  110.99   23.60
 -21  10  -1   84.39   32.10
  11 -21  -1  126.99   34.50
 -21  10  -1   92.09   28.20
  11 -21  -1  110.59   32.80
  10  11  -1  123.89   28.30
 -10 -11   1  161.58   27.30
 -11  21   1  137.29   38.10
 -11  21   1  159.58   37.20
 -10 -11   1  110.89   27.00
  21 -10   1  154.78   34.40
 -10 -11   1   78.79   26.40
 -11  21   1  144.39   38.10
  21 -10   1   76.79   25.60
   8 -21  -1   37.70   17.20
   8 -21  -1   32.80   25.50
   8 -21  -1   59.29   27.50
 -21  13  -1   55.79   25.40
  13   8  -1   30.50   20.20
  13   8  -1   50.79   21.00
  13   8  -1   40.80   21.50
 -21  13  -1   31.70   23.60
 -21  13  -1   31.90   20.70
 -21  13  -1   39.10   25.50
  -8  21   1   29.90   25.00
  -8  21   1   22.90   22.40
 -13  -8   1   43.10   19.60
  21 -13   1   66.19   25.90
  21 -13   1   38.00   19.50
 -13  -8   1   42.50   18.50
  21 -13   1   68.19   23.90
 -13  -8   1   76.29   24.40
 -13  -8   1   49.00   25.50
 -21  16  -1   92.19   34.60
  16   5  -1  151.58   32.00
   5 -21  -1  116.39   23.30
 -21  16  -1  125.49   31.70
  16   5  -1  144.29   34.40
 -21  16  -1   90.19   30.80
 -21  16  -1  114.79   32.70
   5 -21  -1  131.19   34.80
   5 -21  -1  127.89   34.30
  16   5  -1  110.19   30.40
   5 -21  -1   31.70   23.00
 -16  -5   1  135.59   32.90
  21 -16   1  123.39   35.00
  -5  21   1  130.99   39.10
 -16  -5   1  111.69   32.60
  -5  21   1  210.28   41.30
  21 -16   1  132.29   31.60
 -16  -5   1   97.99   25.50
 -16  -5   1   76.89   23.80
 -21  19  -1  457.05   71.29
 -21  19  -1  401.96   61.99
  19   2  -1  449.86   59.09
  19   2  -1  466.25   58.09
   2 -21  -1  475.15   62.79
  19   2  -1  332.47   52.39
 -21  19  -1  511.75   68.69
   2 -21  -1  516.25   61.79
   2 -21  -1  492.35   64.29
 -19  -2   1  550.54   67.59
  21 -19   1  395.26   57.19
 -19  -2   1  411.16   60.79
 -19  -2   1  443.26   56.89
  -2  21   1  488.35   53.99
  21 -19   1  464.35   63.89
  -2  21   1  522.55   65.09
  21 -19   1  467.85   52.59
  -2  21   1  687.03   79.99
  22  -1  -1   56.89   27.50
 -21  22  -1   75.39   38.60
  -1 -21  -1    8.50   22.70
  22  -1  -1   67.09   29.70
 -21  22  -1   85.49   36.40
  22  -1  -1  110.59   34.70
 -21  22  -1    4.80   23.60
  -1 -21  -1   48.60   29.90
 -21  22  -1   45.50   38.90
  21 -22   1   59.89   34.30
 -22   1   1   72.69   25.60
 -22   1   1   42.30   32.40
 -22   1   1  102.79   36.90
   1  21   1   18.80   21.70
  21 -22   1   55.49   25.10
   1  21   1   54.69   22.10
  25  -4  -1  158.08   42.60
 -21  25  -1  172.08   48.10
  25  -4  -1  157.28   36.60
 -21  25  -1  149.29   51.09
  -4 -21  -1  123.09   37.70
  -4 -21  -1  191.88   40.50
  25  -4  -1  123.89   39.80
 -21  25  -1   56.49   37.90
 -25   4   1  206.48   51.59
  21 -25   1   76.19   37.80
 -25   4   1   71.69   37.60
 -25   4   1  137.39   38.60
  21 -25   1   81.49   30.00
   4  21   1  169.38   36.40
  21 -25   1  102.79   41.00
 -22  -3  -1    3.10   22.20
  -3  25  -1  -10.50   23.30
  25 -22  -1  -50.39   17.30
 -22  -3  -1  -18.80   23.10
 -22  -3  -1  -12.10   22.10
  25 -22  -1    3.80   25.60
 -25  22   1  -19.00   31.00
 -25  22   1   -1.60   29.80
  22   3   1   19.00   24.00
   3 -25   1   43.40   29.70
 -25  22   1  -26.50   25.90
  22   3   1  -16.60   24.00
  22   3   1  -11.30   52.49
   3 -25   1  -49.50   21.00
 -22   0  -1   88.19   37.50
 -22   0  -1   87.49   37.30
  22 -22  -1   39.20   29.60
   0  22  -1   55.99   24.20
   0  22  -1  124.89   35.70
  22 -22  -1   80.49   37.30
  22 -22  -1   90.39   31.70
 -22   0  -1   91.59   28.90
 -22  22   1   89.49   34.80
   0 -22   1   73.19   34.40
 -22  22   1  127.39   42.60
  22   0   1   48.30   27.30
  22   0   1  108.09   31.30
   0 -22   1   96.89   33.70
 -22  22   1   49.30   34.90
  22   0   1   57.09   31.30
 -22  22   1   17.40   28.70
 -22   3  -1   97.19   30.40
 -22   3  -1   87.49   28.30
 -22   3  -1   40.10   29.20
 -22   3  -1   77.89   36.40
  19 -22  -1  115.69   30.10
  19 -22  -1  146.99   40.90
   3  19  -1  118.79   30.40
  19 -22  -1  108.69   34.00
   3  19  -1   96.09   29.70
  22  -3   1   78.59   29.20
  22  -3   1   30.80   25.00
  22  -3   1   94.99   28.00
  -3 -19   1  120.19   25.90
  -3 -19   1  101.09   30.70
 -19  22   1  125.69   43.20
  -3 -19   1  110.29   35.00
 -19  22   1  120.19   39.20
 -19  22   1  143.29   46.20
   6  16  -1  180.88   35.10
 -22   6  -1  194.68   36.70
 -22   6  -1  123.69   37.90
  16 -22  -1  207.38   42.90
  16 -22  -1  143.29   29.40
 -22   6  -1  162.68   35.20
 -22   6  -1  184.78   41.90
  16 -22  -1  135.89   35.50
  -6 -16   1  141.29   38.00
 -16  22   1  139.29   45.00
 -16  22   1  197.68   46.00
 -16  22   1  141.09   38.80
  22  -6   1  139.19   29.40
  22  -6   1  221.28   42.20
  -6 -16   1  194.78   35.40
  -6 -16   1  140.89   27.30
  22  -6   1  113.99   32.20
   9  13  -1   10.00   19.00
  13 -22  -1   17.10   21.40
 -22   9  -1    7.00   16.10
  13 -22  -1   19.40   16.40
  13 -22  -1   -1.00   19.70
 -22   9  -1   25.70   20.50
 -22   9  -1  -16.10   18.70
 -22   9  -1   10.50   20.00
  -9 -13   1    8.10   20.00
  -9 -13   1   16.30   12.50
  22  -9   1   12.30   17.00
 -13  22   1   31.20   27.00
 -13  22   1   -2.30   20.60
  22  -9   1   18.50   18.50
 -13  22   1   31.00   26.10
  -9 -13   1   44.80   21.80
 -22  12  -1   53.99   25.40
  10 -22  -1   59.89   20.60
  12  10  -1   49.50   23.40
  10 -22  -1   75.39   30.50
 -22  12  -1   75.69   29.10
  12  10  -1   56.29   24.00
 -22  12  -1   53.99   26.20
  10 -22  -1   66.39   28.00
 -10  22   1   49.20   29.70
  22 -12   1   25.40   20.30
 -12 -10   1   68.69   20.30
 -12 -10   1   65.79   22.40
 -10  22   1   33.10   25.20
  22 -12   1   65.39   26.60
 -12 -10   1   44.70   26.70
  22 -12   1   59.19   24.40
 -22  15  -1  480.85   63.69
  15   7  -1  440.76   58.49
 -22  15  -1  553.94   73.59
   7 -22  -1  421.26   59.79
  15   7  -1  467.75   57.59
  15   7  -1  589.74   61.19
   7 -22  -1  462.25   64.69
 -22  15  -1  530.75   61.99
 -22  15  -1  612.04   71.59
  -7  22   1  472.25   69.59
 -15  -7   1  504.65   55.19
  22 -15   1  489.25   65.39
  -7  22   1  403.86   60.79
 -15  -7   1  405.66   59.39
 -15  -7   1  502.95   60.49
  22 -15   1  437.46   57.49
 -15  -7   1  481.55   53.89
   4 -22  -1  677.93   80.19
   4 -22  -1  791.42   85.89
 -22  18  -1  762.72   91.39
 -22  18  -1  951.10   98.69
  18   4  -1  687.23   78.19
  18   4  -1  797.42   81.19
 -22  18  -1  766.72   81.29
   4 -22  -1  836.82   89.39
  18   4  -1  865.31   74.19
 -22  18  -1  899.91  100.59
 -18  -4   1  997.20   82.39
  22 -18   1  894.61   71.79
  22 -18   1  888.91   89.39
 -18  -4   1  805.12   70.39
  -4  22   1  860.91   96.59
 -18  -4   1  866.61   89.99
  -4  22   1  970.30   93.89
  22 -18   1  765.02   87.89
 -22  21  -1   27.60   29.30
   1 -22  -1  106.29   36.30
  21   1  -1  104.99   30.40
 -22  21  -1   -4.40   27.80
  21   1  -1   91.09   30.80
 -22  21  -1   48.10   35.60
  21   1  -1   57.69   29.30
   1 -22  -1   81.89   30.30
 -21  -1   1   38.40   23.80
 -21  -1   1   34.10   27.40
 -21  -1   1  103.99   36.20
  -1  22   1  148.49   37.10
  -1  22   1   65.39   25.20
  22 -21   1  124.09   36.30
  22 -21   1   37.40   30.80
  -2 -22  -1  149.59   39.10
 -22  24  -1  112.89   43.40
 -22  24  -1  122.89   46.30
  24  -2  -1   90.19   32.40
  24  -2  -1   62.09   31.80
  24  -2  -1  115.19   34.50
  -2 -22  -1   89.99   33.00
 -22  24  -1  150.18   41.70
 -24   2   1   40.10   31.30
 -24   2   1   81.69   37.00
  22 -24   1   54.59   24.20
 -24   2   1  107.59   34.20
  22 -24   1   69.79   33.70
   2  22   1   58.99   28.60
  22 -24   1   75.69   37.20
 -23  -1  -1  120.69   45.00
  24 -23  -1  153.08   38.30
 -23  -1  -1  105.39   31.40
  -1  24  -1   94.19   33.40
  24 -23  -1  134.89   47.70
  24 -23  -1  122.29   42.40
 -23  -1  -1  132.39   44.50
   1 -24   1   75.19   33.40
 -24  23   1   69.09   38.90
 -24  23   1  235.18   63.79
  23   1   1  125.69   38.30
  23   1   1  145.99   40.40
 -24  23   1   45.70   37.20
  23   1   1   78.89   30.00
   1 -24   1  101.49   39.00
 -23   2  -1   -0.40   24.50
 -23   2  -1   15.60   21.40
 -23   2  -1  -44.40   21.60
  21 -23  -1   -5.00   26.30
   2  21  -1   39.00   21.40
  21 -23  -1    0.90   19.10
  21 -23  -1   12.60   24.50
  23  -2   1   -7.00   20.40
  -2 -21   1   32.80   25.60
 -21  23   1   28.30   27.40
  23  -2   1    9.20   19.80
  -2 -21   1   -2.00   19.90
 -21  23   1   12.70   32.30
 -21  23   1    3.00   25.50
  23  -2   1    6.60   20.50
  18 -23  -1  105.39   35.60
 -23   5  -1  127.39   33.00
   5  18  -1  114.59   32.30
  18 -23  -1  100.59   37.60
 -23   5  -1  130.09   42.90
  18 -23  -1   89.19   28.30
 -23   5  -1  100.69   36.40
 -23   5  -1  100.99   29.90
  23  -5   1  106.79   26.90
 -18  23   1   96.09   38.70
  -5 -18   1  101.49   23.30
  23  -5   1  116.99   34.60
 -18  23   1   69.19   39.00
  -5 -18   1   82.79   27.70
 -18  23   1  114.49   36.50
  -5 -18   1  101.89   35.40
  23  -5   1   81.19   31.10
 -23   8  -1   33.60   23.70
   8  15  -1   51.09   24.40
  15 -23  -1   36.70   26.40
  15 -23  -1   -6.20   15.70
  15 -23  -1   98.09   34.10
 -23   8  -1   48.00   33.10
 -23   8  -1   98.89   29.60
 -23   8  -1   54.59   28.60
 -15  23   1   12.90   28.60
  -8 -15   1   66.79   19.20
 -15  23   1   32.90   29.30
  -8 -15   1   24.00   25.90
 -15  23   1   70.29   31.80
  23  -8   1    9.00   21.90
  -8 -15   1   30.20   21.60
  23  -8   1   48.30   25.90
  12 -23  -1  319.27   56.79
 -23  11  -1  224.28   41.40
  11  12  -1  298.77   46.20
 -23  11  -1  149.39   35.90
  12 -23  -1  319.17   41.10
 -23  11  -1  382.06   59.19
  12 -23  -1  266.27   49.20
  11  12  -1  228.68   38.40
 -12  23   1  289.87   58.49
  23 -11   1  316.67   52.69
  23 -11   1  208.18   43.20
 -11 -12   1  305.37   39.80
 -12  23   1  259.67   51.39
 -11 -12   1  338.57   45.40
  23 -11   1  346.07   48.60
 -12  23   1  220.58   52.99
 -11 -12   1  256.57   47.30
   9 -23  -1    7.40   24.40
   9 -23  -1   31.50   23.40
 -23  14  -1   -3.90   22.10
 -23  14  -1   19.70   20.90
  14   9  -1   38.20   24.80
 -23  14  -1   14.60   24.90
  14   9  -1   16.90   21.30
  23 -14   1   17.30   20.00
 -14  -9   1   -8.70   14.10
  -9  23   1  -11.80   17.90
 -14  -9   1    2.30   23.10
  -9  23   1   -0.50   20.50
  23 -14   1   10.90   22.20
 -14  -9   1   36.30   22.40
  23 -14   1   -2.70   16.90
  17   6  -1  805.72   68.39
 -23  17  -1  707.53   89.79
 -23  17  -1  750.32   84.89
   6 -23  -1  833.42   85.89
 -23  17  -1  728.33   80.49
   6 -23  -1  652.93   82.29
  17   6  -1  887.41   75.19
 -23  17  -1  730.03   86.19
  17   6  -1  776.92   80.49
   6 -23  -1  761.42   85.49
  -6  23   1  850.01   88.29
  23 -17   1  756.62   87.39
 -17  -6   1  857.41   87.89
  23 -17   1  675.63   81.19
 -17  -6   1  820.72   69.39
  23 -17   1  715.43   76.49
 -17  -6   1  820.72   83.79
  -6  23   1  602.04   86.19
   3 -23  -1  127.79   40.70
 -23  20  -1  168.78   48.30
 -23  20  -1  183.18   45.10
   3 -23  -1  105.29   35.80
  20   3  -1   88.19   33.80
  20   3  -1  152.28   36.90
 -23  20  -1  146.59   46.80
   3 -23  -1  139.39   38.50
  20   3  -1   66.09   28.10
  23 -20   1  103.19   28.30
  23 -20   1   48.90   32.60
  -3  23   1   75.99   38.40
 -20  -3   1  108.09   33.80
  23 -20   1  123.39   37.60
 -20  -3   1  151.98   40.90
  -3  23   1  185.28   45.50
 -20  -3   1  144.19   34.70
   0 -23  -1   23.60   29.40
  23   0  -1   40.00   26.30
 -23  23  -1   49.10   39.20
  23   0  -1   36.80   23.50
   0 -23  -1   46.80   28.70
  23   0  -1  -15.60   16.20
 -23  23  -1    3.50   30.60
 -23  23  -1   37.30   32.60
  23 -23   1  121.19   43.50
 -23   0   1   35.10   29.00
   0  23   1    9.40   25.90
  23 -23   1  -17.90   22.30
 -23   0   1    1.90   24.00
  23 -23   1    0.10   24.30
 -23   0   1   32.60   22.90
  23 -24  -1   -5.10   29.00
 -24   1  -1  -30.80   26.80
 -24   1  -1   -5.40   28.80
  23 -24  -1   28.40   25.40
  23 -24  -1  -25.40   24.70
 -24   1  -1    9.20   21.70
  24  -1   1   -3.20   19.90
 -23  24   1   -9.50   24.00
  24  -1   1    1.00   26.20
  -1 -23   1  -31.40   21.20
  -1 -23   1   -7.10   26.60
 -23  24   1   48.50   38.60
  24  -1   1  -32.30   18.70
 -23  24   1  -19.20   33.70
   4  20  -1   24.40   23.00
  20 -24  -1   -1.70   24.30
  20 -24  -1   34.30   22.80
 -24   4  -1   -3.60   26.00
  20 -24  -1    4.40   26.60
 -24   4  -1  -19.00   25.90
 -24   4  -1   38.80   26.00
 -24   4  -1  -15.00   30.20
 -20  24   1   -3.60   27.60
 -20  24   1   24.70   35.80
  24  -4   1   43.00   29.40
 -20  24   1   -3.20   24.50
  -4 -20   1   11.60   24.00
  24  -4   1   -8.20   19.50
  24  -4   1   23.50   24.70
  -4 -20   1   -3.80   20.80
  17 -24  -1   -7.80   14.90
 -24   7  -1  -27.20   21.10
 -24   7  -1    1.90   19.60
  17 -24  -1  -40.10   17.40
 -24   7  -1   -1.90   19.90
   7  17  -1   11.10   21.90
 -24   7  -1  -13.30   21.30
  17 -24  -1   24.10   29.00
 -17  24   1    0.30   27.70
 -17  24   1  -21.70   27.70
  24  -7   1   -2.80   18.10
  24  -7   1    8.60   20.10
  -7 -17   1   -7.20   21.30
 -17  24   1   11.10   26.50
  -7 -17   1   -6.30   11.10
  -7 -17   1   24.00   20.80
 -24  10  -1   -8.80   21.20
  14 -24  -1   65.29   24.30
  10  14  -1   -1.90   22.60
 -24  10  -1   17.40   26.70
 -24  10  -1   30.70   23.20
  14 -24  -1   23.40   25.40
  14 -24  -1   32.70   30.00
 -24  10  -1   29.50   22.90
 -14  24   1   21.60   32.20
 -10 -14   1   47.40   19.80
 -14  24   1   89.89   37.80
  24 -10   1   21.20   24.30
 -14  24   1   59.99   33.80
  24 -10   1   29.30   24.00
  24 -10   1   52.59   28.50
 -10 -14   1   48.90   29.10
 -10 -14   1   24.90   21.70
  13  11  -1  -12.20   21.70
 -24  13  -1   21.70   23.30
 -24  13  -1    0.10   19.90
 -24  13  -1  -13.50   24.20
  13  11  -1   10.40   19.80
  11 -24  -1   12.30   24.40
  11 -24  -1   22.20   25.20
  24 -13   1   28.50   24.90
  24 -13   1   41.30   24.00
 -13 -11   1    6.20   24.90
 -13 -11   1   18.40   16.10
  24 -13   1   -8.60   18.90
 -11  24   1   -7.80   20.40
 -11  24   1    8.50   27.00
 -24  16  -1  172.28   40.80
 -24  16  -1  159.98   42.80
   8 -24  -1  113.89   39.10
 -24  16  -1  258.77   46.70
   8 -24  -1  168.48   47.90
   8 -24  -1  137.69   41.70
  16   8  -1  189.38   40.00
  16   8  -1  273.87   45.90
  24 -16   1  259.27   50.79
 -16  -8   1  263.97   49.60
  -8  24   1  266.17   52.09
 -16  -8   1  218.48   42.10
 -16  -8   1  176.88   34.40
  24 -16   1  208.28   42.40
  -8  24   1  199.08   53.69
  19   5  -1  326.97   52.69
 -24  19  -1  397.46   66.49
 -24  19  -1  408.76   66.09
  19   5  -1  425.46   63.19
   5 -24  -1  437.06   65.79
 -24  19  -1  439.96   72.19
   5 -24  -1  440.96   67.69
  19   5  -1  479.35   61.79
   5 -24  -1  428.96   66.19
  24 -19   1  469.75   66.69
 -19  -5   1  407.26   61.69
  24 -19   1  369.56   60.29
 -19  -5   1  446.96   65.79
  -5  24   1  592.54   82.79
  24 -19   1  426.86   56.49
  -5  24   1  361.16   60.09
 -19  -5   1  538.65   62.79
   2 -24  -1    3.30   30.90
 -24  22  -1    8.90   31.50
   2 -24  -1  -26.40   21.30
  22   2  -1  -26.00   18.70
  22   2  -1   17.40   25.10
 -24  22  -1   -4.60   28.30
 -24  22  -1  -48.20   26.40
  22   2  -1   31.10   26.50
  -2  24   1   42.40   26.40
  24 -22   1  -22.20   18.80
 -22  -2   1  -18.60   26.00
  24 -22   1   38.70   32.70
 -22  -2   1  -30.60   26.10
 -22  -2   1   20.50   20.60
 -25   3  -1   29.80   25.60
  22 -25  -1   82.99   36.30
   3  22  -1   68.59   26.70
  22 -25  -1   46.40   26.10
 -25   3  -1    7.00   29.40
 -25   3  -1   48.10   38.20
  22 -25  -1   73.39   40.30
 -22  25   1   73.39   38.00
 -22  25   1    1.10   29.80
  25  -3   1   27.50   27.80
  25  -3   1   61.89   28.60
 -22  25   1    2.80   32.90
  -3 -22   1   59.29   30.80
  25  -3   1  -12.10   25.20
  -3 -22   1   46.50   28.80
  19 -25  -1   90.59   27.40
 -25   6  -1  136.09   37.40
 -25   6  -1   86.29   42.20
  19 -25  -1  127.99   41.40
   6  19  -1   40.20   23.40
 -25   6  -1   13.70   26.40
  19 -25  -1   38.90   28.60
 -25   6  -1    7.80   28.50
 -19  25   1   50.19   33.50
  25  -6   1   93.29   36.70
  25  -6   1   18.30   25.50
 -19  25   1    3.10   30.30
  -6 -19   1   74.39   34.30
  -6 -19   1   23.60   24.00
 -19  25   1   54.09   39.10
 -25   9  -1   12.30   28.70
 -25   9  -1   17.40   25.70
   9  16  -1   19.30   22.40
 -25   9  -1   57.89   35.50
  16 -25  -1    9.40   24.10
 -25   9  -1   39.50   24.80
  16 -25  -1   14.10   24.30
  -9 -16   1   40.90   19.80
  25  -9   1   66.39   28.40
 -16  25   1   52.59   33.30
 -16  25   1   41.40   33.40
  25  -9   1    2.00   24.40
 -16  25   1   43.40   29.40
  -9 -16   1   35.40   31.70
  13 -25  -1   23.80   30.50
 -25  12  -1   40.10   28.90
 -25  12  -1    2.40   21.00
  13 -25  -1   18.80   26.40
  12  13  -1   82.69   31.20
 -25  12  -1    2.50   26.50
  25 -12   1   43.10   26.20
 -13  25   1   49.20   37.10
 -12 -13   1   41.10   22.10
  25 -12   1   40.20   25.40
 -13  25   1   79.19   33.20
 -12 -13   1   16.00   25.50
  25 -12   1   61.19   27.30
 -25  15  -1  165.38   46.30
  10 -25  -1  278.97   55.49
  15  10  -1  260.97   45.60
 -25  15  -1  231.18   48.70
  10 -25  -1  268.17   53.29
  15  10  -1  188.68   41.50
 -25  15  -1  255.67   45.70
 -10  25   1  209.48   53.39
 -10  25   1  208.08   50.89
  25 -15   1  313.97   51.49
 -15 -10   1  300.87   45.10
 -15 -10   1  346.97   57.49
  25 -15   1  265.47   53.49
   7 -25  -1   69.89   36.60
 -25  18  -1  230.68   51.79
 -25  18  -1  212.88   68.29
  18   7  -1  103.49   33.70
  18   7  -1  242.98   48.50
   7 -25  -1  283.57   52.09
 -25  18  -1  111.29   38.90
  18   7  -1  233.18   43.90
 -25  18  -1  135.19   40.60
   7 -25  -1  167.18   45.30
 -18  -7   1  199.28   43.20
  25 -18   1  128.49   35.50
 -18  -7   1  200.98   37.30
  -7  25   1  231.88   55.79
  25 -18   1  222.18   51.39
 -18  -7   1  129.99   40.40
  -7  25   1  150.88   43.40
  25 -18   1  137.59   43.40
 -25  21  -1   57.89   35.60
  21   4  -1   62.29   32.20
  21   4  -1   78.99   31.80
 -25  21  -1   35.90   40.00
 -25  21  -1  187.58   52.79
   4 -25  -1   69.79   37.30
   4 -25  -1   53.99   33.10
  21   4  -1   78.59   29.90
 -21  -4   1   85.29   40.30
  -4  25   1   70.89   32.70
 -21  -4   1   66.79   35.80
  25 -21   1   63.49   31.30
 -21  -4   1  113.09   33.60
  -4  25   1    7.00   53.19
  25 -21   1   71.19   40.70
 -26   8  -1  930.61   95.79
  18 -26  -1 1097.79  114.49
 -26   8  -1  807.72  103.69
   8  18  -1 1099.99   88.99
 -26   8  -1  923.21   98.29
  18 -26  -1 1019.80  108.89
 -18  26   1 1061.99  125.19
  26  -8   1 1028.50  102.29
  -8 -18   1 1167.58  113.59
 -18  26   1 1224.98  125.79
 -18  26   1 1158.78  122.39
  15 -26  -1   59.49   35.30
 -26  11  -1   77.39   33.00
  11  15  -1   83.39   29.70
  15 -26  -1   98.39   37.60
 -26  11  -1   56.49   35.20
 -26  11  -1   48.20   31.10
 -11 -15   1   86.09   37.40
  26 -11   1   75.19   29.90
  26 -11   1   86.79   36.20
 -15  26   1   30.20   37.70
 -15  26   1   74.89   44.50
  26 -11   1   55.39   30.20
 -11 -15   1   51.69   22.80
 -15  26   1   16.00   27.10
  14  12  -1  102.49   38.50
  12 -26  -1   38.10   34.80
  14  12  -1   80.39   32.20
 -26  14  -1  128.09   40.90
  12 -26  -1   89.39   37.60
 -26  14  -1  110.49   37.60
 -26  14  -1   75.29   32.50
  26 -14   1   96.59   34.30
 -14 -12   1   90.19   36.60
 -12  26   1   66.29   43.80
 -12  26   1   50.79   36.20
  26 -14   1   50.49   29.20
 -14 -12   1  154.68   33.90
  26 -14   1   53.49   27.40
  17   9  -1  -11.70   18.70
 -26  17  -1   -8.10   22.80
   9 -26  -1  -42.00   20.80
  17   9  -1  -17.50   24.00
   9 -26  -1    0.00   23.10
 -26  17  -1  -13.40   27.90
 -26  17  -1   16.00   25.90
   9 -26  -1    5.80   27.90
 -17  -9   1   17.00   26.40
  -9  26   1   30.80   36.50
  26 -17   1   18.40   30.20
  26 -17   1  -35.00   16.80
  -9  26   1  -15.60   25.50
 -17  -9   1   16.80   17.60
  20   6  -1  418.96   61.99
 -26  20  -1  247.98   56.09
 -26  20  -1  369.36   75.19
   6 -26  -1  345.97   66.79
  20   6  -1  371.86   57.29
   6 -26  -1  353.46   61.09
   6 -26  -1  347.27   61.89
  20   6  -1  409.96   60.29
 -26  20  -1  318.97   63.49
 -20  -6   1  321.67   59.49
  26 -20   1  352.36   66.09
 -20  -6   1  436.96   59.99
  -6  26   1  519.55   82.89
  26 -20   1  377.86   56.39
  -6  26   1  286.67   55.99
  26 -20   1  284.37   57.09
 -20  -6   1  389.66   64.19
 -27  10  -1  151.78   41.00
  17 -27  -1   77.19   38.70
  17 -27  -1   93.39   42.40
  10  17  -1   92.49   31.20
 -27  10  -1  105.49   35.50
 -27  10  -1   84.39   42.30
 -10 -17   1  150.48   46.50
 -17  27   1   63.79   36.40
  27 -10   1  119.39   39.70
 -17  27   1   75.29   48.50
  27 -10   1  116.39   51.09
 -17  27   1  134.09   50.49
  27 -10   1  159.08   44.40
  14 -27  -1   14.40   31.80
 -27  13  -1   97.69   33.70
  14 -27  -1   92.49   40.80
 -27  13  -1   -0.70   28.80
 -27  13  -1   99.59   42.30
  13  14  -1  106.79   33.50
  27 -13   1   87.09   32.60
 -14  27   1  139.69   45.60
 -13 -14   1  102.49   29.30
  27 -13   1  149.69   40.90
 -13 -14   1   89.79   35.90
  27 -13   1   41.00   28.70
 -14  27   1   93.59   43.60
  11 -27  -1  -14.60   28.50
 -27  16  -1   39.20   31.20
  16  11  -1   -7.80   23.70
  16  11  -1   28.30   26.50
  11 -27  -1    8.20   29.30
  11 -27  -1   44.20   33.50
 -27  16  -1   35.90   30.20
 -27  16  -1  -16.60   26.30
 -11  27   1   15.90   29.00
 -16 -11   1   36.50   24.30
  27 -16   1   34.00   35.20
 -16 -11   1   19.10   29.70
 -11  27   1   22.10   34.80
  27 -16   1   30.80   48.40
  -1   1  -2   -1.30    0.80
   1   0  -2   -0.30    0.60
  -1   1  -2    0.10    0.90
   0  -1  -2    0.10    1.40
  -1   1  -2    0.00    0.80
  -1   1  -2    0.70    1.00
   0  -1  -2   -1.80    1.10
  -1   0   2    1.20    1.00
   1  -1   2    0.30    1.00
  -1   0   2    0.30    1.10
   0   1   2    1.00    1.20
   0   1   2    0.00    0.80
   0   1   2   -0.10    0.80
  -1   0   2    0.30    1.20
   1  -1   2    0.70    1.00
   0   1   2   -2.50    1.40
  -1   0   2   -0.20    0.90
   1  -1   2    0.80    1.20
  -2   0  -2  247.58   15.70
  -2   0  -2  257.87   15.40
  -2   0  -2  233.88   15.40
   0   2  -2  254.57   15.40
  -2   0  -2  221.38   16.20
   0   2  -2  225.98   14.70
  -2   0  -2  246.18   14.90
   0   2  -2  243.78   15.10
   0   2  -2  245.28   15.40
   0  -2   2  269.67   15.60
   0  -2   2  239.28   14.60
  -2   2   2  256.47   16.20
   0  -2   2  271.47   16.30
   2   0   2  248.78   16.10
  -2   2   2  234.98   15.00
   0  -2   2  245.28   14.20
   2   0   2  251.27   15.20
  -2   2   2  248.58   14.90
   0  -2   2  242.98   15.40
  -2   2   2  271.67   16.90
   2   0   2  251.97   16.10
  -2   2   2  234.58   15.30
  -2   2   2  238.68   15.80
  -2   2   2  228.88   14.40
  -2   2   2  262.27   15.10
  -1  -2  -2   -0.60    2.70
  -1  -2  -2    1.50    3.70
   3  -1  -2    2.40    2.60
  -1  -2  -2    8.20    4.40
  -1  -2  -2    4.30    3.90
  -2   3  -2    0.10    3.40
  -2   3  -2   -0.10    3.60
  -2   3  -2    4.70    3.60
  -1  -2  -2    0.80    2.30
   3  -1  -2    3.90    2.60
  -2   3  -2   -1.40    3.40
  -3   1   2    0.80    3.80
   2  -3   2    3.80    2.90
  -3   1   2    2.20    3.10
  -3   1   2    4.40    4.10
   1   2   2    5.20    3.90
   1   2   2    6.40    4.90
  -3   1   2    1.40    2.90
   1   2   2    1.20    2.40
   2  -3   2    6.80    4.20
   2  -3   2    1.20    3.40
   1   2   2    6.20    4.00
  -3   1   2    5.20    3.60
  -3   1   2    1.60    3.30
   1   2   2    0.70    2.80
  -3   1   2    6.30    2.90
  -3   1   2   -1.20    3.40
  -1   4  -2 2570.34  132.59
  -3  -1  -2 2552.74  130.99
  -3  -1  -2 2532.55  132.69
  -1   4  -2 2509.15  133.19
  -3  -1  -2 2470.85  130.89
  -1   4  -2 2496.75  133.19
  -3  -1  -2 2522.35  132.89
  -3  -1  -2 2635.54  133.39
  -1   4  -2 2528.35  130.59
   1  -4   2 2481.05  129.79
   1  -4   2 2611.34  131.89
   1  -4   2 2647.64  133.69
   1  -4   2 2661.13  133.59
   3   1   2 2643.84  133.19
   3   1   2 2572.74  132.59
  -4   3   2 2501.95  132.39
  -4   3   2 2500.35  131.39
  -4   3   2 2544.55  131.59
  -4   3   2 2572.04  132.49
  -4   3   2 2546.65  132.19
  -4   3   2 2450.55  133.29
  -4   3   2 2513.75  132.69
   3   1   2 2611.64  128.89
  -4   3   2 2482.35  132.19
  -3   2  -2    6.70    4.00
  -3   2  -2   -0.30    3.70
   1  -3  -2   -0.40    3.90
  -3   2  -2    0.20    3.30
   1  -3  -2    3.30    3.40
  -3   2  -2    0.20    2.80
   2   1  -2   11.10    3.90
  -3   2  -2    5.00    3.40
   1  -3  -2    3.40    2.10
   2   1  -2    4.50    2.50
   3  -2   2    4.20    3.80
  -2  -1   2    2.90    4.00
  -2  -1   2    3.60    3.50
  -1   3   2   -0.30    3.40
   3  -2   2   -0.50    2.90
  -2  -1   2    4.90    3.20
  -1   3   2    2.40    2.70
   3  -2   2    2.30    1.80
  -1   3   2   -3.40    3.90
   3  -2   2    4.80    3.90
  -1   3   2   -2.10    2.00
  -2  -1   2    3.20    2.90
  -1   3   2    4.80    4.80
  -2  -1   2    6.50    4.20
  -3   5  -2   24.20    8.40
  -2  -3  -2   14.30    4.60
  -2  -3  -2   13.40    4.90
  -2  -3  -2    7.20    6.20
  -3   5  -2   10.50    5.80
  -3   5  -2   12.20    7.60
  -3   5  -2   18.00    3.40
   5  -2  -2    5.00    4.00
  -2  -3  -2   10.80    5.50
  -2  -3  -2    3.80    7.40
  -3   5  -2   12.00    6.40
   5  -2  -2    2.80    4.80
  -5   2   2   14.30    5.30
  -5   2   2   11.20    6.10
   3  -5   2   13.00    5.50
   2   3   2   13.40    6.10
  -5   2   2    7.40    7.00
  -5   2   2    7.00    4.90
   2   3   2   15.90    6.10
   3  -5   2   11.00    7.10
   2   3   2   15.60    5.00
  -5   2   2    8.20    4.40
  -5   2   2    7.90    5.40
  -5   2   2   13.30    6.50
  -5   2   2   12.20    4.90
   3  -5   2   16.80    4.60
  -2   6  -2  486.75   32.40
   6  -4  -2  469.45   29.40
  -4  -2  -2  483.75   30.10
  -2   6  -2  442.36   27.00
  -4  -2  -2  438.76   27.80
  -4  -2  -2  448.66   30.80
  -4  -2  -2  445.86   30.20
  -4  -2  -2  466.65   27.50
  -2   6  -2  429.36   31.40
  -2   6  -2  454.35   30.50
   6  -4  -2  409.86   27.10
  -6   4   2  440.36   28.90
   2  -6   2  431.26   28.50
  -6   4   2  420.66   29.20
  -6   4   2  429.36   30.60
  -6   4   2  402.56   30.00
   2  -6   2  455.25   31.20
   2  -6   2  440.06   25.80
  -6   4   2  418.56   28.50
   4   2   2  431.56   30.20
  -6   4   2  452.55   29.30
  -6   4   2  387.96   29.70
   4   2   2  471.05   25.60
   4   2   2  426.36   29.90
  -6   4   2  405.56   29.90
   2  -6   2  471.95   32.00
   1   3  -2   29.90    6.10
   1   3  -2   28.70    6.10
  -4   1  -2   25.80    7.30
  -4   1  -2   38.60    7.10
  -4   1  -2   33.80    6.30
   3  -4  -2   17.70    5.60
   1   3  -2   36.00    5.90
   3  -4  -2   26.80    4.90
  -4   1  -2   16.70    5.90
   3  -4  -2   32.60    6.90
  -4   1  -2   23.10    5.60
   1   3  -2   28.70    6.40
   4  -1   2   26.80    6.00
   4  -1   2   32.80    7.60
  -3   4   2   31.60    5.20
  -3   4   2   30.90    8.40
  -3   4   2   19.40    5.40
   4  -1   2   25.90    6.70
  -3   4   2   29.20    5.60
  -1  -3   2   30.20    6.90
  -3   4   2   43.10    7.80
  -3   4   2   14.00    6.20
  -1  -3   2   16.20    5.40
  -1  -3   2   41.50    8.90
  -3   4   2   48.50    8.90
  -1  -3   2   35.00    5.80
  -3   4   2   38.40    5.60
  -1  -3   2   36.70    7.10
   0  -4  -2    6.60    3.70
  -4   4  -2   14.90    5.30
  -4   4  -2    3.60    5.10
   0  -4  -2   -5.90    5.50
   4   0  -2   16.10    6.00
  -4   4  -2   -1.10    4.50
   0  -4  -2   -1.40    5.20
   0  -4  -2    7.50    6.50
   4   0  -2    0.50    3.90
   4   0  -2    0.90    2.00
  -4   4  -2    6.10    4.80
  -4   4  -2    5.30    5.60
   4  -4   2    3.50    3.90
   0   4   2    2.10    4.80
  -4   0   2    7.50    6.70
  -4   0   2   -4.30    3.10
   0   4   2    7.60    6.30
  -4   0   2    1.80    3.90
   0   4   2    5.10    4.40
  -4   0   2    5.50    5.10
   4  -4   2    4.50    5.30
  -4   0   2    8.30    5.70
   4  -4   2    2.80    3.20
   7  -3  -2 1521.05   81.89
  -3  -4  -2 1509.45   81.49
  -4   7  -2 1551.24   84.49
  -4   7  -2 1557.74   85.79
   7  -3  -2 1618.84   84.49
  -3  -4  -2 1515.65   84.19
  -3  -4  -2 1525.25   85.39
  -4   7  -2 1531.15   87.19
  -4   7  -2 1475.65   87.19
  -4   7  -2 1371.96   77.89
  -3  -4  -2 1480.65   82.29
  -3  -4  -2 1437.36   80.49
  -7   3   2 1452.65   82.09
  -7   3   2 1557.54   80.59
   3   4   2 1563.34   81.09
  -7   3   2 1514.45   84.79
   4  -7   2 1493.65   82.99
   4  -7   2 1516.85   79.79
  -7   3   2 1428.06   85.69
  -7   3   2 1542.85   85.99
   3   4   2 1445.56   83.29
  -7   3   2 1445.36   86.09
  -7   3   2 1387.06   82.69
  -7   3   2 1483.95   82.29
   3   4   2 1580.34   84.99
   4  -7   2 1547.25   86.19
  -3   8  -2  215.78   26.50
  -5  -3  -2  279.97   23.20
   8  -5  -2  247.08   26.30
  -5  -3  -2  249.58   26.80
  -3   8  -2  299.37   30.20
   8  -5  -2  310.87   20.70
  -5  -3  -2  282.07   20.40
  -3   8  -2  278.77   19.80
  -5  -3  -2  320.27   25.00
  -3   8  -2  280.37   24.20
   8  -5  -2  287.67   23.00
  -5  -3  -2  294.77   21.60
   5   3   2  287.27   18.90
  -8   5   2  288.27   23.60
   3  -8   2  324.37   30.80
  -8   5   2  272.57   22.80
  -8   5   2  246.78   22.00
   3  -8   2  243.58   21.30
  -8   5   2  278.67   24.50
  -8   5   2  269.27   27.90
   5   3   2  281.17   24.40
  -8   5   2  251.17   21.30
  -8   5   2  302.67   29.70
   3  -8   2  269.37   28.00
   5   3   2  256.47   26.00
   3  -8   2  300.37   18.80
  -8   5   2  298.67   24.70
  -5   0  -2  478.95   31.80
   5  -5  -2  470.35   30.90
  -5   0  -2  460.35   28.90
   0   5  -2  486.15   31.10
  -5   0  -2  509.25   31.50
  -5   0  -2  493.95   30.30
   0   5  -2  491.45   32.00
   0   5  -2  439.46   30.00
  -5   0  -2  497.15   33.60
   5  -5  -2  490.45   29.90
   0   5  -2  459.05   27.60
   0  -5   2  511.75   28.00
  -5   5   2  490.55   31.90
   0  -5   2  458.35   30.00
  -5   5   2  486.85   31.90
   5   0   2  503.85   32.00
  -5   5   2  501.35   30.40
  -5   5   2  425.36   33.00
  -5   5   2  459.25   28.90
   0  -5   2  493.85   33.50
   5   0   2  471.75   32.20
  -5   5   2  464.05   30.90
  -5   5   2  466.85   29.70
   5   0   2  508.55   31.00
   0  -5   2  457.75   31.80
  -5   5   2  448.26   31.50
   3   2  -2    1.50    4.40
  -5   3  -2    7.90    4.70
  -5   3  -2    2.00    6.10
   2  -5  -2    5.00    3.40
   3   2  -2    3.20    5.00
  -5   3  -2    4.50    5.00
   2  -5  -2   -0.20    6.10
  -5   3  -2    1.10    3.60
  -5   3  -2    8.70    5.40
  -5   3  -2   10.20    5.30
   3   2  -2    6.60    3.80
   2  -5  -2   -2.90    4.60
  -2   5   2    9.20    4.50
  -2   5   2    7.40    8.00
  -3  -2   2    1.20    4.10
  -3  -2   2    3.90    2.60
  -2   5   2    6.20    7.00
  -3  -2   2   -8.80    4.80
  -2   5   2    2.40    2.50
   5  -3   2   10.50    5.80
  -3  -2   2   -3.40    4.00
  -3  -2   2    4.30    6.20
  -3  -2   2    0.80    4.40
  -2   5   2   -0.20    4.80
   5  -3   2    0.00    2.40
   5  -3   2    5.90    5.40
  -5   6  -2    8.10    5.70
  -5   6  -2   27.60    9.30
  -5   6  -2   18.20    7.70
  -1  -5  -2   11.10    7.60
  -5   6  -2   12.70    3.30
  -1  -5  -2   13.30    4.20
  -5   6  -2   15.60    8.80
   6  -1  -2   14.90    7.00
   6  -1  -2   18.80    3.60
  -1  -5  -2   21.80    5.60
  -1  -5  -2   12.80    7.30
   6  -1  -2   14.10    6.00
  -1  -5  -2    8.00    6.80
  -6   1   2   21.50    6.20
   5  -6   2   18.70    5.80
  -6   1   2   17.60    7.50
   1   5   2   11.80    5.60
   5  -6   2   14.70    4.20
   1   5   2   24.20    9.20
  -6   1   2   27.30    7.30
   5  -6   2   25.80    9.00
   1   5   2   12.70    5.80
  -6   1   2   12.00    6.40
  -6   1   2   26.60    5.50
  -6   1   2    9.90    7.80
   5  -6   2   12.70    7.00
   1   5   2    8.80    6.20
  -4  -5  -2 2791.72  153.08
   9  -4  -2 2930.41  152.98
  -4  -5  -2 2883.31  156.08
  -5   9  -2 2814.22  158.28
  -4  -5  -2 2954.10  153.28
  -4  -5  -2 2883.31  152.18
   9  -4  -2 2922.71  157.08
  -5   9  -2 2820.82  159.98
  -5   9  -2 2899.81  148.99
  -5   9  -2 3032.00  157.38
  -4  -5  -2 3002.40  158.18
   5  -9   2 3018.70  159.58
   4   5   2 2881.81  151.68
   4   5   2 2878.61  155.38
  -9   4   2 2875.61  158.68
   5  -9   2 2909.11  154.78
   4   5   2 2935.91  156.88
  -9   4   2 2863.31  158.68
  -9   4   2 2971.50  159.98
  -9   4   2 2554.94  153.48
  -9   4   2 2807.02  151.08
  -9   4   2 2807.02  156.98
  -9   4   2 3044.10  155.08
  -9   4   2 2994.10  155.38
   5  -9   2 2937.51  150.38
  -6  -4  -2  359.66   30.60
  -4  10  -2  351.26   30.60
  10  -6  -2  335.77   34.60
  10  -6  -2  381.06   30.20
  -6  -4  -2  407.46   30.20
  -4  10  -2  400.86   25.60
  -4  10  -2  418.76   34.20
  -6  -4  -2  356.96   27.30
  -6  -4  -2  363.26   25.80
  -4  10  -2  401.56   35.00
  10  -6  -2  390.06   26.90
  -6  -4  -2  338.87   31.20
 -10   6   2  398.16   30.90
 -10   6   2  335.57   30.10
 -10   6   2  303.77   35.30
 -10   6   2  306.27   34.50
   4 -10   2  376.26   23.90
   4 -10   2  305.27   34.20
   4 -10   2  351.06   27.90
   6   4   2  378.76   31.00
 -10   6   2  344.77   29.00
 -10   6   2  348.47   27.10
   4 -10   2  395.06   32.80
   6   4   2  388.86   24.60
 -10   6   2  354.26   30.60
   6   4   2  350.16   30.50
 -10   6   2  374.46   31.80
   7  -6  -2   32.20    8.50
  -1   7  -2   17.20    9.20
  -6  -1  -2   25.70    7.40
   7  -6  -2   16.60    6.30
  -6  -1  -2   23.10    8.60
  -1   7  -2    6.70    6.10
  -1   7  -2   21.40    7.60
  -6  -1  -2   26.90    9.40
  -6  -1  -2   25.30    8.50
  -1   7  -2   28.70    9.70
  -1   7  -2   14.00    4.40
  -6  -1  -2   26.90    6.50
  -7   6   2   14.00    8.90
   1  -7   2   38.60   11.20
  -7   6   2   30.30    9.30
  -7   6   2   20.80    8.30
  -7   6   2   21.60    9.00
   6   1   2   25.40    8.10
   1  -7   2   26.10    5.60
   1  -7   2   15.20    7.10
  -7   6   2   13.80    6.10
  -7   6   2   10.30    5.70
  -7   6   2   23.20    8.30
   1  -7   2   24.20    9.70
   6   1   2   20.10    7.90
  -7   6   2   21.40    8.00
   6   1   2   24.70    9.30
  -6   2  -2    5.60    6.50
  -6   2  -2    3.80    4.80
   2   4  -2    0.90    5.10
   2   4  -2    6.40    4.80
  -6   2  -2    3.10    2.60
   4  -6  -2    1.10    3.30
  -6   2  -2    2.00    5.00
   2   4  -2    1.30    4.50
   4  -6  -2    3.70    4.60
   2   4  -2    4.70    4.20
   4  -6  -2    2.10    5.80
  -6   2  -2    4.50    5.30
  -6   2  -2    0.70    5.10
  -4   6   2   -2.20    3.80
   6  -2   2   -1.40    4.40
  -4   6   2   -0.80    5.60
  -2  -4   2    0.10    5.10
   6  -2   2    0.80    3.90
  -2  -4   2   -2.60    3.60
  -4   6   2    1.50    6.10
  -2  -4   2    0.40    4.30
  -2  -4   2   -2.80    6.00
  -2  -4   2    1.60    5.90
  -4   6   2    3.50    3.50
   6  -2   2   -6.00    4.30
  -4   6   2   -4.60    5.30
  -4   6   2    2.20    3.50
  -4   6   2   -0.20    6.50
   1  -6  -2    9.20    7.10
   1  -6  -2   11.80    5.20
  -6   5  -2    6.30    6.10
   5   1  -2   11.50    6.10
  -6   5  -2    6.60    5.70
   5   1  -2   10.30    6.80
  -6   5  -2    9.30    5.70
  -6   5  -2    7.00    5.10
  -6   5  -2    2.70    6.50
  -6   5  -2    5.20    4.30
   5   1  -2    6.70    3.00
   1  -6  -2   17.00    8.50
  -5  -1   2    1.50    7.60
   6  -5   2    8.60    7.00
  -1   6   2    3.90    5.50
   6  -5   2    3.50    5.70
  -1   6   2   10.90    3.80
  -5  -1   2    7.40    2.70
  -1   6   2   31.70    7.30
  -5  -1   2   -3.70    3.60
   6  -5   2    3.10    3.00
  -5  -1   2    8.10    5.50
  -1   6   2    5.00    6.40
  -5  -1   2    7.30    6.00
   6  -5   2    6.90    4.50
  -5  -1   2    1.30    5.30
   8  -2  -2  303.37   30.00
  -6   8  -2  281.67   25.30
   8  -2  -2  348.17   19.10
  -2  -6  -2  335.77   26.10
  -6   8  -2  303.27   19.00
  -6   8  -2  225.68   27.20
   8  -2  -2  290.27   23.90
  -6   8  -2  304.27   31.30
  -2  -6  -2  298.87   21.90
  -2  -6  -2  284.07   20.90
  -6   8  -2  320.67   32.90
  -2  -6  -2  318.37   26.70
  -2  -6  -2  298.17   30.70
  -8   2   2  289.27   21.70
  -8   2   2  347.47   34.50
   2   6   2  319.27   23.70
  -8   2   2  295.97   20.60
  -8   2   2  354.56   25.30
   6  -8   2  324.37   19.20
   6  -8   2  284.37   30.60
   2   6   2  338.27   26.50
   2   6   2  281.67   29.40
   6  -8   2  318.37   22.40
   2   6   2  284.37   23.30
   6  -8   2  361.46   26.80
  -8   2   2  249.38   28.70
  -8   2   2  266.27   22.60
  -8   2   2  306.97   25.50
  -5  -6  -2   16.60   10.60
  -5  -6  -2   12.50    6.90
  -6  11  -2    5.10    4.80
  11  -5  -2   19.80   10.80
  -6  11  -2   10.30    9.10
  -5  -6  -2   16.40    8.90
  11  -5  -2    5.20    8.50
  -6  11  -2   -4.70    8.20
  11  -5  -2   15.70    7.60
  -5  -6  -2   12.00    7.40
  -6  11  -2   25.00   11.30
  -5  -6  -2   10.20    6.50
   5   6   2    0.50    8.10
 -11   5   2   22.20    9.10
   6 -11   2    0.60    4.60
 -11   5   2   11.60    6.30
   6 -11   2   12.20    8.50
 -11   5   2   -2.60    7.60
   5   6   2    9.20    8.90
 -11   5   2   14.00    7.60
 -11   5   2   19.50    8.90
   6 -11   2   -1.30    9.10
 -11   5   2    4.40   11.80
   6 -11   2    2.30    8.30
 -11   5   2    7.20    9.00
   5   6   2   19.40    7.70
  -5  12  -2  346.97   41.50
  -5  12  -2  314.07   23.50
  -7  -5  -2  267.87   33.10
  12  -7  -2  282.77   31.90
  -5  12  -2  312.27   34.70
  -5  12  -2  307.27   36.80
  -7  -5  -2  332.67   26.70
  12  -7  -2  348.47   35.80
  -7  -5  -2  342.97   24.90
  -7  -5  -2  345.27   33.30
  -7  -5  -2  283.17   31.40
  12  -7  -2  259.97   24.10
   5 -12   2  298.87   30.40
   5 -12   2  307.17   35.20
   7   5   2  320.37   34.30
 -12   7   2  293.97   33.50
 -12   7   2  308.57   36.50
 -12   7   2  331.17   33.20
 -12   7   2  363.86   30.00
   7   5   2  337.97   23.30
 -12   7   2  314.47   37.90
 -12   7   2  269.57   33.50
   5 -12   2  409.26   42.00
   5 -12   2  327.77   22.00
 -12   7   2  288.37   34.70
 -12   7   2  348.47   26.70
   7   5   2  262.97   31.10
  -7  -2  -2  299.87   22.40
   9  -7  -2  287.97   22.30
  -2   9  -2  308.37   32.70
   9  -7  -2  330.97   26.50
  -7  -2  -2  348.17   33.20
  -2   9  -2  321.37   18.00
   9  -7  -2  312.87   24.40
  -7  -2  -2  353.76   28.80
  -2   9  -2  290.07   23.00
  -2   9  -2  302.17   26.70
  -7  -2  -2  328.67   25.10
  -2   9  -2  231.48   29.50
  -7  -2  -2  258.37   27.90
  -9   7   2  234.38   25.80
  -9   7   2  357.56   34.90
  -9   7   2  342.37   28.70
  -9   7   2  282.07   25.10
   2  -9   2  303.37   25.10
   7   2   2  343.17   32.30
   7   2   2  323.07   18.20
   2  -9   2  369.56   35.60
   2  -9   2  294.97   20.20
  -9   7   2  328.97   25.20
  -9   7   2  345.57   33.70
   7   2   2  316.07   27.00
   2  -9   2  300.67   31.70
  -9   7   2  301.47   31.50
  -9   7   2  299.67   30.20
   1   6  -2 3512.85  182.48
   1   6  -2 3562.04  185.98
  -7   1  -2 3445.26  182.58
  -7   1  -2 3502.35  188.78
  -7   1  -2 3432.36  184.98
   1   6  -2 3629.04  185.48
   6  -7  -2 3623.14  187.08
   1   6  -2 3488.65  184.18
  -7   1  -2 3509.65  186.68
   6  -7  -2 3621.94  183.58
  -7   1  -2 3433.76  184.88
   6  -7  -2 3525.15  185.68
   7  -1   2 3541.95  187.48
  -1  -6   2 3525.25  185.68
  -6   7   2 3590.34  182.18
  -6   7   2 3424.66  183.68
  -1  -6   2 3621.94  181.58
  -6   7   2 3594.74  184.48
   7  -1   2 3728.53  184.68
  -6   7   2 3556.24  187.88
  -6   7   2 3540.45  187.98
  -1  -6   2 3491.85  187.48
  -1  -6   2 3491.25  183.58
  -6   7   2 3317.87  186.18
   7  -1   2 3581.64  186.98
  -6   7   2 3505.55  181.58
  -6   7   2 3486.05  190.48
  -7   4  -2    4.70    7.10
  -7   4  -2    4.70    4.10
  -7   4  -2    4.20    5.50
   3  -7  -2    3.80    4.00
  -7   4  -2   -1.70    5.80
   4   3  -2    4.70    4.00
   4   3  -2   -2.70    5.40
  -7   4  -2    1.30    4.80
   3  -7  -2    4.00    6.10
   3  -7  -2    6.10    2.50
   3  -7  -2    8.00    7.40
   4   3  -2    5.90    5.90
  -7   4  -2    4.90    6.00
  -4  -3   2    2.60    7.10
   7  -4   2    2.40    6.20
  -3   7   2    2.10    6.90
  -3   7   2    6.60    4.70
  -4  -3   2    6.40    4.90
   7  -4   2    8.50    6.80
  -3   7   2    7.50    2.80
  -4  -3   2    7.10    5.80
  -4  -3   2    7.60    7.00
  -4  -3   2    4.00    3.40
  -3   7   2   12.80    8.20
  -4  -3   2    2.10    5.60
   7  -4   2    7.30    4.00
  -3   7   2   14.60    7.40
   0  -7  -2  633.54   34.30
   0  -7  -2  653.53   43.50
   7   0  -2  646.24   33.40
  -7   7  -2  574.54   40.40
  -7   7  -2  637.14   40.70
   7   0  -2  651.73   43.10
  -7   7  -2  594.14   44.00
  -7   7  -2  688.93   35.90
   0  -7  -2  635.44   37.80
   0  -7  -2  584.84   42.50
  -7   7  -2  641.74   43.90
  -7   7  -2  648.84   43.40
   7   0  -2  608.74   40.50
   0   7   2  615.44   40.00
   7  -7   2  634.34   43.00
   0   7   2  611.34   36.80
  -7   0   2  566.04   39.50
  -7   0   2  609.04   34.90
   7  -7   2  630.64   40.90
   7  -7   2  643.24   37.70
  -7   0   2  569.44   42.20
   0   7   2  641.34   45.00
  -7   0   2  606.74   41.70
  -7   0   2  599.84   45.20
  -7   0   2  666.13   39.50
   0   7   2  592.24   40.60
  -3  -7  -2  462.85   38.20
  -7  10  -2  475.05   38.30
  -3  -7  -2  447.96   31.90
  -3  -7  -2  562.94   38.80
  -7  10  -2  465.95   36.70
  -3  -7  -2  472.35   31.60
  10  -3  -2  411.06   36.00
  -7  10  -2  489.95   28.70
  10  -3  -2  467.85   34.40
  -3  -7  -2  475.95   35.20
  -7  10  -2  474.75   40.30
  10  -3  -2  486.45   28.20
  -7  10  -2  441.56   39.90
   3   7   2  494.75   38.20
 -10   3   2  462.45   33.90
 -10   3   2  463.75   29.80
   7 -10   2  487.75   26.80
   7 -10   2  482.45   35.40
   3   7   2  521.95   34.30
   3   7   2  480.05   34.40
 -10   3   2  500.65   42.10
   3   7   2  494.45   37.30
 -10   3   2  437.26   32.50
 -10   3   2  447.16   36.80
 -10   3   2  463.55   35.60
 -10   3   2  486.95   38.90
   7 -10   2  491.95   31.80
   7 -10   2  485.65   39.10
  -7  13  -2   37.00   14.80
  -6  -7  -2   41.60   13.30
  -6  -7  -2   34.40   10.00
  -7  13  -2   34.70    7.90
  13  -6  -2   34.10   13.10
  -6  -7  -2   12.30   11.70
  -6  -7  -2   55.99   12.50
  13  -6  -2   24.90   11.90
  -6  -7  -2   36.90   11.80
  -7  13  -2   32.40   15.90
  13  -6  -2   49.40   12.40
  -7  13  -2   36.60   14.00
 -13   6   2   35.80   13.50
   7 -13   2   20.60   10.00
 -13   6   2   22.30   11.50
 -13   6   2   28.00   14.20
   6   7   2   29.70   12.60
 -13   6   2   27.70   12.80
   7 -13   2   42.20    9.00
   7 -13   2   15.30   13.00
 -13   6   2   19.90   13.80
 -13   6   2   18.10    8.30
   7 -13   2   36.80   15.90
 -13   6   2   34.70   12.60
   6   7   2   23.30    8.40
   6   7   2   40.60   14.10
  14  -8  -2  209.58   23.70
  -8  -6  -2  210.18   22.20
  -6  14  -2  146.29   25.80
  -8  -6  -2  239.38   26.90
  -8  -6  -2  191.38   25.90
  -6  14  -2  189.68   19.90
  -6  14  -2  148.99   28.70
  14  -8  -2  189.48   28.80
  -6  14  -2  189.28   31.90
  -8  -6  -2  119.99   25.30
  14  -8  -2  190.28   26.60
  -8  -6  -2  176.98   25.50
 -14   8   2  184.68   29.10
 -14   8   2  158.78   26.00
   6 -14   2  182.68   24.70
 -14   8   2  167.88   29.30
   8   6   2  188.58   25.00
   8   6   2  242.68   30.20
 -14   8   2  130.39   27.60
   6 -14   2  210.88   33.90
   6 -14   2  183.38   17.60
 -14   8   2  137.59   23.20
 -14   8   2  154.58   21.40
   8   6   2  207.48   20.60
   6 -14   2  183.78   29.20
   8   6   2  184.38   28.70
 -14   8   2  185.28   27.90
  -8  -3  -2 1540.05   84.49
  -3  11  -2 1483.15   91.49
  11  -8  -2 1625.54   90.09
  -8  -3  -2 1482.45   89.79
  -3  11  -2 1523.75   85.89
  -8  -3  -2 1562.54   93.49
  -8  -3  -2 1551.94   88.39
  -8  -3  -2 1566.54   92.09
  11  -8  -2 1477.35   90.19
  11  -8  -2 1513.65   84.59
  -3  11  -2 1625.04   96.79
  -3  11  -2 1602.24   95.99
 -11   8   2 1531.05   89.59
 -11   8   2 1612.24   89.69
   8   3   2 1517.75   91.49
   8   3   2 1566.74   80.09
   3 -11   2 1638.14   88.59
   8   3   2 1405.56   89.49
 -11   8   2 1457.45   92.29
 -11   8   2 1540.55   93.09
   3 -11   2 1559.94   81.89
   3 -11   2 1620.34   96.09
 -11   8   2 1409.26   91.09
 -11   8   2 1402.56   88.29
 -11   8   2 1411.46   92.19
   3 -11   2 1489.25   93.99
   8   3   2 1563.84   91.59
 -11   8   2 1538.15   94.09
   0   8  -2  735.63   44.90
  -8   0  -2  642.34   40.70
   8  -8  -2  746.73   46.50
   8  -8  -2  671.03   43.70
  -8   0  -2  522.15   45.30
   0   8  -2  738.43   45.00
   0   8  -2  656.33   39.70
   8  -8  -2  720.43   41.50
  -8   0  -2  709.83   45.10
   0   8  -2  644.64   46.40
  -8   0  -2  690.83   46.50
  -8   0  -2  592.64   42.80
   8   0   2  638.44   46.30
  -8   8   2  695.93   47.30
   0  -8   2  681.23   39.30
   8   0   2  753.22   47.40
   0  -8   2  646.04   42.50
  -8   8   2  707.43   41.40
   0  -8   2  745.33   49.00
  -8   8   2  673.53   43.30
  -8   8   2  705.43   46.10
   8   0   2  718.13   44.80
  -8   8   2  585.74   46.10
  -8   8   2  638.84   49.10
   0  -8   2  705.83   47.60
  -8   8   2  669.43   43.70
  -8   8   2  680.03   45.20
  -8   3  -2  274.07   23.90
   5  -8  -2  297.47   23.40
   5  -8  -2  333.77   21.10
   3   5  -2  328.27   24.20
   3   5  -2  363.46   25.30
  -8   3  -2  313.67   32.70
   3   5  -2  320.67   23.00
  -8   3  -2  299.07   26.50
   5  -8  -2  358.06   28.50
  -8   3  -2  318.87   20.10
  -8   3  -2  282.97   24.40
  -8   3  -2  319.17   25.00
   3   5  -2  316.07   25.70
   5  -8  -2  382.06   36.00
  -3  -5   2  297.97   23.50
  -5   8   2  359.06   34.50
  -5   8   2  364.26   30.40
  -5   8   2  362.86   20.60
   8  -3   2  366.76   28.00
  -3  -5   2  351.06   25.70
   8  -3   2  282.17   25.70
  -5   8   2  342.07   27.40
  -3  -5   2  319.97   23.30
  -5   8   2  317.87   21.60
  -3  -5   2  330.07   27.80
   8  -3   2  358.76   23.90
  -3  -5   2  314.37   23.80
  -5   8   2  229.78   29.60
  -8   6  -2 6839.72  337.47
  -8   6  -2 6476.15  334.97
   2  -8  -2 6608.04  338.77
  -8   6  -2 6334.57  335.17
  -8   6  -2 6495.25  332.07
   6   2  -2 6788.92  335.67
  -8   6  -2 6363.06  331.57
   6   2  -2 6287.97  335.47
   2  -8  -2 6570.04  325.77
   6   2  -2 6590.44  327.57
   2  -8  -2 6357.16  336.57
  -8   6  -2 6214.98  337.57
   2  -8  -2 6740.23  331.07
  -8   6  -2 6359.76  336.47
  -6  -2   2 6288.97  332.87
   8  -6   2 6887.71  336.37
   8  -6   2 6490.85  328.57
  -6  -2   2 6540.45  326.67
  -2   8   2 6460.35  331.77
  -2   8   2 6628.54  327.27
   8  -6   2 6262.57  336.47
   8  -6   2 5848.71  332.17
  -6  -2   2 6559.74  332.57
  -2   8   2 6677.23  340.47
  -2   8   2 6351.56  335.77
  -6  -2   2 6861.01  337.17
  -6  -2   2 7048.29  336.17
  -6  -2   2 6151.38  338.97
  -8   9  -2  190.18   23.90
   9  -1  -2  202.38   12.10
  -8   9  -2  223.58   26.70
  -8   9  -2  167.58   24.60
   9  -1  -2  190.08   21.70
  -1  -8  -2  214.98   15.50
  -1  -8  -2  213.78   17.80
  -1  -8  -2  161.78   23.40
  -1  -8  -2  209.88   26.20
  -1  -8  -2  232.98   28.00
  -8   9  -2  211.08   14.90
   9  -1  -2  238.48   26.40
  -8   9  -2  232.68   29.50
  -9   1   2  176.88   20.80
   8  -9   2  196.88   24.90
  -9   1   2  217.68   23.70
   1   8   2  184.98   19.40
   1   8   2  220.98   24.40
   8  -9   2  229.88   22.60
  -9   1   2  165.18   23.40
   8  -9   2  158.78   23.10
   1   8   2  192.38   22.10
   8  -9   2  206.88   16.10
   1   8   2  248.98   29.70
  -9   1   2  153.48   25.90
  -9   1   2  209.58   16.40
  -9   1   2  162.58   22.80
  -4  -8  -2  427.76   30.90
  -4  -8  -2  390.86   29.80
  -8  12  -2  399.76   45.10
  12  -4  -2  390.36   31.70
  -8  12  -2  437.06   26.70
  -4  -8  -2  414.96   41.30
  -8  12  -2  318.97   38.40
  12  -4  -2  402.86   25.60
  -4  -8  -2  359.86   40.30
  -8  12  -2  431.96   45.70
  12  -4  -2  426.76   42.10
  -4  -8  -2  388.26   32.30
  12  -4  -2  341.57   39.50
  -8  12  -2  408.56   35.90
 -12   4   2  439.96   37.60
 -12   4   2  421.46   34.30
   8 -12   2  391.76   28.70
   4   8   2  463.65   34.10
 -12   4   2  444.76   28.00
   8 -12   2  420.86   43.40
   4   8   2  404.26   41.60
 -12   4   2  389.16   31.80
 -12   4   2  385.76   46.50
   8 -12   2  365.26   36.50
 -12   4   2  419.86   33.50
 -12   4   2  371.36   42.90
   4   8   2  451.15   32.50
  -7  -8  -2   34.10   13.50
  -8  15  -2   46.70   16.90
  -7  -8  -2   56.59   18.70
  15  -7  -2   67.49   15.10
  15  -7  -2   71.79   18.60
  -8  15  -2   52.89   10.60
  -8  15  -2   74.49   21.60
  -8  15  -2   76.69   23.50
  15  -7  -2   70.19   19.70
  -7  -8  -2   72.39   16.70
  -7  -8  -2   80.79   14.80
  -7  -8  -2   75.99   20.90
   7   8   2   76.89   18.00
 -15   7   2   58.59   17.50
 -15   7   2   57.99   20.90
 -15   7   2   36.40   16.00
   8 -15   2   98.49   23.90
   7   8   2   65.59   14.00
 -15   7   2   80.59   19.70
   8 -15   2   66.79   12.20
   7   8   2   53.19   17.50
   8 -15   2  105.49   25.00
   8 -15   2   53.39   15.20
 -15   7   2   65.59   17.80
  -7  16  -2   35.10   18.60
  -7  16  -2   82.79   14.50
  -9  -7  -2   96.29   21.40
  16  -9  -2   73.39   19.70
  16  -9  -2   78.19   16.00
  -9  -7  -2  131.49   23.80
  -7  16  -2   91.69   27.00
  16  -9  -2   93.19   21.70
  -9  -7  -2   39.10   17.70
  -7  16  -2   63.09   20.70
  -9  -7  -2   64.09   15.60
 -16   9   2   93.19   23.20
 -16   9   2   85.29   19.60
 -16   9   2   83.99   17.20
 -16   9   2   88.09   22.30
   9   7   2   74.89   19.80
   9   7   2   93.59   18.90
   7 -16   2   89.09   23.30
 -16   9   2   38.80   18.20
   7 -16   2   66.59   18.00
 -16   9   2   70.89   20.80
   7 -16   2   94.79   26.60
   9   7   2  106.19   24.60
  -4  13  -2   25.40   14.00
  -4  13  -2   10.20    7.00
  -9  -4  -2   11.50   10.50
  13  -9  -2   24.90    8.40
  -9  -4  -2   14.40   10.00
  -9  -4  -2   14.40    8.90
  -4  13  -2   17.40   12.90
  13  -9  -2   19.50   11.60
  -4  13  -2   14.80   10.20
  13  -9  -2   11.20    8.60
  -9  -4  -2   25.70    8.20
  -9  -4  -2    7.80   10.50
   9   4   2    3.60    9.80
   4 -13   2    4.30   10.20
   4 -13   2   -3.40    7.90
   4 -13   2    7.60   11.90
   4 -13   2   23.10    6.30
 -13   9   2    9.30   11.80
 -13   9   2    8.10    8.90
 -13   9   2   15.40   11.60
   9   4   2   34.80   11.60
 -13   9   2   22.10   11.70
   9   4   2   14.30    4.90
 -13   9   2   22.30    9.60
   9   4   2   20.30   11.80
 -13   9   2   13.50   10.30
 -13   9   2    5.20   12.10
 -13   9   2   20.30   12.50
  10  -9  -2  826.62   50.59
  10  -9  -2  751.42   52.29
  -1  10  -2  806.32   45.30
  -9  -1  -2  740.93   51.29
  -1  10  -2  804.52   56.69
  -1  10  -2  799.32   53.49
  -9  -1  -2  886.31   56.99
  -9  -1  -2  841.12   53.29
  -9  -1  -2  798.72   48.20
  -9  -1  -2  838.32   57.19
  -1  10  -2  794.82   51.59
  10  -9  -2  810.42   54.29
   9   1   2  878.51   54.29
 -10   9   2  849.02   53.39
   1 -10   2  774.92   50.49
 -10   9   2  798.52   56.09
   1 -10   2  858.21   57.49
 -10   9   2  803.32   58.69
 -10   9   2  792.92   49.60
   9   1   2  744.63   53.59
 -10   9   2  790.22   53.69
 -10   9   2  763.92   51.69
 -10   9   2  775.02   54.29
   1 -10   2  850.41   57.49
   9   1   2  779.92   54.69
 -10   9   2  783.42   54.89
   1 -10   2  795.92   45.80
   2   7  -2  756.82   50.59
   7  -9  -2  798.32   54.09
  -9   2  -2  815.02   48.70
   2   7  -2  811.92   49.20
  -9   2  -2  715.73   49.60
  -9   2  -2  834.42   55.49
   2   7  -2  755.52   47.90
  -9   2  -2  777.12   52.29
   7  -9  -2  807.72   50.59
   7  -9  -2  806.72   47.40
   2   7  -2  793.32   50.59
  -9   2  -2  776.42   50.29
  -7   9   2  799.72   56.59
  -7   9   2  832.32   54.09
  -2  -7   2  794.22   47.10
  -7   9   2  763.42   52.39
  -7   9   2  804.32   46.30
   9  -2   2  767.12   52.39
  -2  -7   2  807.72   53.99
  -2  -7   2  831.02   51.89
  -7   9   2  771.72   46.10
  -2  -7   2  803.42   48.70
   9  -2   2  737.33   51.79
  -7   9   2  794.72   54.09
   9  -2   2  766.32   48.70
   5   4  -2  340.27   28.50
   4  -9  -2  403.06   22.00
  -9   5  -2  430.76   33.90
  -9   5  -2  376.06   31.30
  -9   5  -2  391.16   25.90
   4  -9  -2  342.57   35.90
  -9   5  -2  360.96   28.70
  -9   5  -2  353.26   29.60
   5   4  -2  372.46   24.70
   5   4  -2  391.06   30.10
  -9   5  -2  320.47   28.20
   4  -9  -2  400.76   26.90
   4  -9  -2  368.46   30.80
   9  -5   2  383.16   29.70
  -4   9   2  366.66   30.80
  -4   9   2  417.36   33.60
   9  -5   2  423.16   32.30
  -4   9   2  395.46   35.00
  -4   9   2  353.96   25.30
  -5  -4   2  403.06   33.40
  -5  -4   2  399.46   29.70
  -5  -4   2  375.56   27.90
  -4   9   2  347.67   21.50
  -5  -4   2  355.66   28.20
  -5  -4   2  341.77   30.30
   9  -5   2  367.46   25.10
  -5  -4   2  425.16   24.00
  -9   8  -2  668.83   41.50
   8   1  -2  683.03   46.50
   1  -9  -2  687.93   50.19
  -9   8  -2  620.94   47.70
   1  -9  -2  768.62   50.79
  -9   8  -2  628.84   49.60
  -9   8  -2  606.64   45.10
   8   1  -2  647.94   47.60
   8   1  -2  719.83   37.50
  -9   8  -2  776.32   50.59
  -9   8  -2  626.54   44.90
   1  -9  -2  681.23   37.60
   1  -9  -2  726.03   43.10
  -1   9   2  732.33   40.50
  -8  -1   2  768.92   46.80
  -8  -1   2  697.73   38.80
  -1   9   2  737.73   45.60
  -1   9   2  621.44   49.60
  -8  -1   2  685.03   52.69
  -8  -1   2  612.64   47.50
  -8  -1   2  719.53   45.00
   9  -8   2  706.73   49.20
   9  -8   2  709.33   46.90
   9  -8   2  732.33   44.00
  -8  -1   2  706.73   48.70
   9  -8   2  771.72   39.90
  -1   9   2  704.63   47.60
  -2  -9  -2   42.40   10.20
  -2  -9  -2   37.80   14.70
  11  -2  -2   24.50   11.20
  -9  11  -2    9.20   10.80
  -9  11  -2   27.40    6.60
  -9  11  -2   52.59   17.30
  -9  11  -2    6.70    9.70
  -2  -9  -2   11.10    9.90
  11  -2  -2   24.80    3.70
  -9  11  -2    9.70    9.90
  11  -2  -2   43.00   11.50
  -2  -9  -2   31.50    7.90
  -2  -9  -2    8.60    9.60
   9 -11   2   24.20   10.70
 -11   2   2   43.40   12.50
   2   9   2   39.70   11.20
 -11   2   2   27.00   11.40
   2   9   2   53.29   13.80
   2   9   2   57.39   15.70
   9 -11   2   39.10    9.80
   9 -11   2   34.80    7.20
 -11   2   2   31.90    8.40
 -11   2   2    5.40   11.90
 -11   2   2   28.80   12.60
   9 -11   2   24.30   12.00
   2   9   2   33.10    9.50
 -11   2   2   27.00    9.30
  -5  -9  -2 1428.66   82.39
  -5  -9  -2 1272.87   83.49
  14  -5  -2 1470.65   82.09
  -5  -9  -2 1405.66   82.39
  14  -5  -2 1361.56   89.79
  -9  14  -2 1403.36   77.19
  -5  -9  -2 1388.66   88.49
  -9  14  -2 1436.46   91.29
  -5  -9  -2 1427.46   91.29
  -9  14  -2 1352.56   96.29
  -9  14  -2 1366.26   93.19
  14  -5  -2 1543.55   85.09
  14  -5  -2 1307.37   88.09
   5   9   2 1473.45   85.99
   9 -14   2 1275.67   78.89
 -14   5   2 1385.56   84.89
 -14   5   2 1449.65   87.09
   9 -14   2 1316.27   85.69
   5   9   2 1484.45   84.29
 -14   5   2 1414.06   97.09
   9 -14   2 1418.66   95.89
 -14   5   2 1401.36   87.39
 -14   5   2 1389.96   94.19
 -14   5   2 1452.75   92.69
   5   9   2 1320.47   88.39
   9 -14   2 1399.86   92.79
  17  -8  -2  104.49   19.50
  -9  17  -2   78.29   26.90
  17  -8  -2  105.99   23.00
  -9  17  -2   68.69   22.90
  -8  -9  -2   59.39   19.40
  -8  -9  -2  112.59   27.10
  17  -8  -2   75.59   20.50
  -8  -9  -2  103.79   20.30
  -8  -9  -2  123.39   20.80
  -9  17  -2  122.99   28.90
 -17   8   2  116.29   29.30
   9 -17   2   91.09   25.50
   8   9   2   63.99   20.60
 -17   8   2   88.09   25.70
   8   9   2   65.49   16.40
   9 -17   2   80.09   24.70
 -17   8   2   98.39   23.10
   9 -17   2   88.79   19.90
 -17   8   2   96.09   22.60
 -17   8   2  105.49   24.00
   8   9   2   77.29   19.70
  18 -10  -2  112.29   19.70
 -10  -8  -2  113.89   24.70
  18 -10  -2  106.29   25.60
 -10  -8  -2  131.29   23.20
  -8  18  -2   87.39   24.90
  -8  18  -2  134.19   31.50
  18 -10  -2   91.39   24.00
  -8  18  -2  112.89   28.90
 -10  -8  -2  118.59   27.20
 -10  -8  -2  112.69   24.10
 -18  10   2   78.79   23.80
   8 -18   2  118.69   29.30
 -18  10   2  105.09   25.70
  10   8   2  135.19   27.80
 -18  10   2  134.49   30.20
  10   8   2  117.99   22.70
   8 -18   2  106.89   29.00
 -18  10   2  109.59   25.20
 -18  10   2   60.39   23.20
   8 -18   2   97.39   20.20
  10   8   2  120.39   28.20
  -5  15  -2  418.76   51.29
  -5  15  -2  422.26   62.99
  -5  15  -2  403.76   31.20
 -10  -5  -2  301.67   40.30
  -5  15  -2  329.97   42.20
  15 -10  -2  433.96   31.80
 -10  -5  -2  435.86   45.30
  15 -10  -2  463.05   49.30
 -10  -5  -2  400.46   42.20
  15 -10  -2  399.26   40.90
 -10  -5  -2  458.05   36.10
  15 -10  -2  400.26   44.40
  10   5   2  458.85   46.60
 -15  10   2  415.46   34.70
  10   5   2  306.77   39.20
   5 -15   2  404.96   46.60
  10   5   2  400.26   41.00
 -15  10   2  382.06   46.10
 -15  10   2  309.27   40.00
 -15  10   2  324.07   39.00
 -15  10   2  490.05   51.39
 -15  10   2  335.07   42.50
   5 -15   2  400.46   39.10
 -10  -2  -2  738.53   44.80
  -2  12  -2  809.32   48.70
  12 -10  -2  827.42   54.49
 -10  -2  -2  707.53   49.10
 -10  -2  -2  662.53   49.90
  -2  12  -2  696.73   39.20
 -10  -2  -2  826.72   56.39
 -10  -2  -2  639.84   52.09
  12 -10  -2  733.13   51.89
  -2  12  -2  715.33   52.09
  12 -10  -2  747.33   44.60
  -2  12  -2  689.53   54.79
  12 -10  -2  717.23   48.30
 -12  10   2  724.33   48.60
   2 -12   2  679.73   53.89
 -12  10   2  694.53   49.90
 -12  10   2  671.93   55.29
 -12  10   2  676.83   52.59
   2 -12   2  646.24   47.60
 -12  10   2  792.92   54.99
   2 -12   2  708.03   41.30
 -12  10   2  726.23   53.79
   2 -12   2  676.03   53.79
  10   2   2  665.73   50.39
 -12  10   2  658.63   49.90
  10   2   2  721.63   52.69
  10   2   2  707.83   51.69
 -12  10   2  705.13   52.79
   1   9  -2  133.79   20.30
   9 -10  -2  170.68   23.70
   1   9  -2  171.68   18.10
   9 -10  -2  105.99   18.60
 -10   1  -2  105.49   19.40
   9 -10  -2  175.28   17.00
 -10   1  -2  125.59   18.70
   1   9  -2  169.68   24.00
   9 -10  -2  161.88   19.50
 -10   1  -2  169.78   22.00
 -10   1  -2  137.19   23.50
 -10   1  -2  119.99   16.90
   1   9  -2  174.58   21.20
  10  -1   2  176.88   21.80
  -1  -9   2  151.08   23.50
  -9  10   2  149.39   23.50
  -1  -9   2  107.79   19.20
  -9  10   2  151.48   16.90
  -9  10   2  157.78   27.50
  -9  10   2  156.68   23.90
  10  -1   2   95.39   18.60
  -1  -9   2  164.98   19.20
  10  -1   2  145.99   22.80
  -1  -9   2  181.48   17.30
  -9  10   2  122.99   22.10
  -9  10   2  150.08   20.20
  -9  10   2  161.28   21.60
  -9  10   2  140.79   17.90
 -10   4  -2    4.70    8.50
   6 -10  -2    6.50    9.70
 -10   4  -2   11.30    8.30
 -10   4  -2    9.40    4.60
   6 -10  -2   13.60    6.90
 -10   4  -2    4.70    7.20
   4   6  -2   18.70    9.40
   6 -10  -2    5.50    4.30
 -10   4  -2    6.30    6.80
   4   6  -2   12.00    7.80
   6 -10  -2    9.00    8.70
   4   6  -2   17.80    6.70
   4   6  -2    0.60    6.60
 -10   4  -2   10.20    7.60
  -6  10   2    2.80    4.10
  -4  -6   2    7.90    5.60
  -6  10   2    7.40    4.80
  10  -4   2   -4.00    6.00
  -4  -6   2    2.70    7.90
  10  -4   2    4.60    8.70
  10  -4   2   15.40    6.90
  -4  -6   2    5.40    6.00
  -6  10   2    9.60    8.50
  -4  -6   2   10.70    7.00
  -4  -6   2    8.90   10.10
  -6  10   2   12.10   10.90
  -6  10   2    1.60    9.30
 -10   7  -2  333.37   26.70
   3 -10  -2  299.47   33.90
 -10   7  -2  402.36   31.60
   7   3  -2  271.37   30.20
   3 -10  -2  404.46   26.60
   7   3  -2  369.26   30.50
   7   3  -2  359.76   22.20
   3 -10  -2  342.47   19.40
 -10   7  -2  317.77   28.60
 -10   7  -2  345.37   30.60
 -10   7  -2  388.66   31.60
 -10   7  -2  354.66   37.30
   3 -10  -2  372.16   38.00
  -3  10   2  296.77   35.40
  -3  10   2  332.87   38.20
  -3  10   2  345.67   20.60
  -3  10   2  381.56   26.80
  10  -7   2  313.17   27.40
  10  -7   2  346.57   35.60
  -7  -3   2  315.97   34.10
  -7  -3   2  354.76   27.60
  10  -7   2  388.86   31.40
  -7  -3   2  301.07   26.50
  -7  -3   2  322.47   28.80
  -3  10   2  312.17   33.40
  -7  -3   2  347.77   21.30
  10  -7   2  368.06   23.90
 -10  10  -2 1367.46   77.49
   0 -10  -2 1446.96   80.19
  10   0  -2 1452.05   84.79
  10   0  -2 1378.96   86.59
 -10  10  -2 1536.25   91.99
 -10  10  -2 1343.37   86.69
   0 -10  -2 1373.06   74.69
   0 -10  -2 1420.46   88.29
   0 -10  -2 1450.85   87.79
 -10  10  -2 1361.06   85.19
 -10  10  -2 1415.46   85.19
   0 -10  -2 1421.36   88.99
 -10  10  -2 1411.86   89.29
  10 -10   2 1476.65   75.89
  10 -10   2 1354.36   87.09
 -10   0   2 1392.76   92.59
   0  10   2 1426.16   83.59
  10 -10   2 1345.77   88.09
  10 -10   2 1426.76   83.99
   0  10   2 1475.75   91.39
 -10   0   2 1427.16   76.39
 -10   0   2 1309.47   87.19
 -10   0   2 1381.46   83.79
 -10   0   2 1424.96   82.79
   0  10   2 1315.17   84.49
 -10   0   2 1377.76   86.39
   0  10   2 1496.15   78.29
  10 -10   2 1514.15   79.59
  -3 -10  -2 1232.28   85.09
 -10  13  -2 1269.27   85.29
  -3 -10  -2 1397.06   77.19
 -10  13  -2 1266.07   89.69
  13  -3  -2 1252.07   84.29
  -3 -10  -2 1122.09   80.89
  -3 -10  -2 1423.06   82.89
 -10  13  -2 1213.38   71.29
 -10  13  -2 1210.78   83.29
  -3 -10  -2 1380.56   74.29
  13  -3  -2 1353.36   84.79
  13  -3  -2 1365.46   79.89
 -10  13  -2 1232.98   87.79
   3  10   2 1251.77   79.29
  10 -13   2 1213.18   85.49
   3  10   2 1342.37   83.29
  10 -13   2 1298.47   69.49
   3  10   2 1441.16   87.19
  10 -13   2 1371.76   82.29
 -13   3   2 1342.97   76.69
   3  10   2 1289.77   77.69
 -13   3   2 1205.58   78.89
 -13   3   2 1281.77   84.59
 -13   3   2 1283.67   82.39
  10 -13   2 1268.27   75.69
 -13   3   2 1410.16   88.79
  -6 -10  -2  638.64   46.80
  -6 -10  -2  589.64   46.10
 -10  16  -2  690.53   57.29
  16  -6  -2  568.94   51.99
 -10  16  -2  718.93   69.69
  -6 -10  -2  662.83   56.59
  16  -6  -2  687.83   54.59
  16  -6  -2  611.44   46.80
 -10  16  -2  704.53   72.09
  -6 -10  -2  639.84   52.39
  -6 -10  -2  637.74   45.80
 -16   6   2  741.83   53.59
  10 -16   2  708.73   69.09
 -16   6   2  600.74   50.79
  10 -16   2  664.83   42.60
   6  10   2  623.44   46.10
   6  10   2  583.94   48.10
  10 -16   2  538.45   47.30
 -16   6   2  562.64   62.99
   6  10   2  653.23   45.60
 -16   6   2  715.73   57.49
 -16   6   2  654.43   50.19
   6  10   2  633.74   52.79
  10 -16   2  638.74   57.09
 -10  19  -2    9.70   20.30
 -10  19  -2   15.00   21.20
 -10  19  -2   -1.20   15.50
  19  -9  -2   21.00   16.80
  -9 -10  -2   29.70   18.60
  19  -9  -2    5.80   13.80
  -9 -10  -2   44.70   17.30
  19  -9  -2    0.50   10.00
  -9 -10  -2    9.50   12.10
  -9 -10  -2   -3.30   11.10
 -19   9   2    7.60   17.40
 -19   9   2   -5.40   12.80
   9  10   2   -2.80   13.40
 -19   9   2   31.40   17.00
   9  10   2    9.40   15.50
  10 -19   2   31.20   15.90
  10 -19   2  -15.40   16.30
 -19   9   2   12.70   19.60
  10 -19   2   15.90   19.10
  -9  20  -2   11.30   19.80
 -11  -9  -2   -5.30   10.80
 -11  -9  -2   13.40   14.50
  20 -11  -2   -3.70   12.40
 -11  -9  -2    4.60   13.00
  20 -11  -2   17.40   14.20
  20 -11  -2   17.80   19.90
  -9  20  -2    8.00   17.60
 -11  -9  -2   11.70   16.90
  -9  20  -2   -2.20   17.20
  11   9   2   19.70   18.40
   9 -20   2  -13.50   16.30
 -20  11   2   40.90   19.30
 -20  11   2   37.10   20.80
  11   9   2   26.30   19.10
   9 -20   2   30.40   21.10
 -20  11   2   -2.10   17.50
   9 -20   2   27.40   14.50
  11   9   2    6.10   11.80
 -20  11   2   19.80   19.30
 -20  11   2   -2.60   15.30
  17 -11  -2  261.37   39.40
  -6  17  -2  268.17   28.70
  -6  17  -2  241.98   41.70
  -6  17  -2  328.77   43.00
 -11  -6  -2  319.77   39.00
 -11  -6  -2  197.48   31.00
  17 -11  -2  251.77   34.30
 -11  -6  -2  245.98   32.10
  17 -11  -2  272.27   29.90
  -6  17  -2  297.67   44.60
 -11  -6  -2  355.36   44.60
  17 -11  -2  251.77   37.50
   6 -17   2  275.37   40.30
 -17  11   2  213.88   33.20
  11   6   2  306.97   41.00
  11   6   2  304.97   36.10
 -17  11   2  255.77   40.90
 -17  11   2  325.97   34.70
 -17  11   2  245.28   41.10
 -17  11   2  218.58   37.10
   6 -17   2  370.06   48.00
 -17  11   2  322.47   41.60
   6 -17   2  255.67   31.70
  11   6   2  312.17   39.90
 -11  -3  -2  491.15   49.80
  14 -11  -2  376.66   42.50
  14 -11  -2  375.86   30.50
  -3  14  -2  407.26   33.40
 -11  -3  -2  444.76   36.30
  -3  14  -2  355.76   41.80
 -11  -3  -2  356.46   43.00
  14 -11  -2  446.16   45.60
  -3  14  -2  455.55   51.89
  14 -11  -2  369.86   38.40
 -11  -3  -2  382.16   40.70
 -14  11   2  456.75   47.80
   3 -14   2  449.56   35.30
 -14  11   2  506.35   49.60
  11   3   2  446.96   43.60
 -14  11   2  405.46   41.30
 -14  11   2  357.86   46.30
  11   3   2  457.65   45.90
   3 -14   2  402.96   47.50
 -14  11   2  376.56   45.50
 -14  11   2  441.96   38.00
   3 -14   2  395.56   45.10
  11   3   2  448.56   44.30
 -14  11   2  340.27   43.20
 -14  11   2  459.55   36.70
 -11   0  -2   13.20    9.10
  11 -11  -2    5.70    7.50
 -11   0  -2    6.70    8.30
 -11   0  -2   -2.60    5.70
 -11   0  -2   -2.70    8.30
   0  11  -2   -3.10    7.40
  11 -11  -2    7.20    6.70
  11 -11  -2   23.30   11.20
   0  11  -2   14.00   10.50
   0  11  -2   -2.40    5.60
  11 -11  -2    2.10    9.40
   0  11  -2   19.40   10.90
 -11   0  -2   -1.00    9.40
 -11  11   2   -2.90    7.00
 -11  11   2   -5.50    8.10
 -11  11   2    3.90    9.60
  11   0   2    4.60    9.90
   0 -11   2    2.50    5.10
 -11  11   2    1.20   11.50
   0 -11   2   10.40   12.70
   0 -11   2    2.90    6.50
 -11  11   2   -2.50    9.40
  11   0   2   -2.20    8.50
 -11  11   2    0.80    9.00
 -11  11   2    3.40    9.80
  11   0   2    1.00    9.50
   0 -11   2   10.60   10.40
 -11  11   2    5.10    6.30
   3   8  -2  619.94   41.10
   8 -11  -2  578.74   46.10
 -11   3  -2  594.74   41.30
 -11   3  -2  591.04   47.60
 -11   3  -2  632.44   43.30
   8 -11  -2  640.54   38.60
   3   8  -2  610.94   43.30
 -11   3  -2  639.74   43.60
   3   8  -2  615.94   44.30
   8 -11  -2  630.84   43.30
   3   8  -2  561.84   40.40
   8 -11  -2  630.44   35.90
 -11   3  -2  581.74   46.10
  -8  11   2  567.14   49.00
  -3  -8   2  671.93   43.00
  -8  11   2  586.64   45.70
  -3  -8   2  625.04   47.20
  11  -3   2  566.74   40.90
  11  -3   2  528.65   44.00
  -8  11   2  610.04   37.80
  -3  -8   2  560.74   40.50
  -8  11   2  561.94   47.50
  11  -3   2  561.84   44.60
  -8  11   2  605.94   48.00
  -8  11   2  681.93   39.10
  -3  -8   2  602.54   39.90
  -3  -8   2  592.04   43.40
   5 -11  -2 1449.15   99.39
 -11   6  -2 1706.13   90.69
 -11   6  -2 1699.03   99.59
   5 -11  -2 1623.24   97.79
   6   5  -2 1692.33   96.69
 -11   6  -2 1600.24   95.99
   6   5  -2 1536.35   95.29
   5 -11  -2 1646.84   91.79
 -11   6  -2 1569.24   96.19
   5 -11  -2 1671.63   85.79
 -11   6  -2 1701.73  101.39
   6   5  -2 1755.12   89.39
 -11   6  -2 1577.24   94.89
  -6  -5   2 1533.95   93.79
  -5  11   2 1626.44   98.29
  -6  -5   2 1672.03   94.69
  -5  11   2 1701.53   90.89
  11  -6   2 1635.54   95.99
  11  -6   2 1654.83   90.19
  -5  11   2 1530.95   99.59
  -6  -5   2 1624.44   87.79
  11  -6   2 1879.21  100.99
  -5  11   2 1678.73  103.19
  -6  -5   2 1637.94   92.99
  -5  11   2 1657.93   84.79
  -6  -5   2 1561.24   97.19
 -11   9  -2  142.39   20.20
 -11   9  -2  115.39   19.50
 -11   9  -2  155.08   23.80
   2 -11  -2  158.58   10.30
   9   2  -2  170.98   22.90
   2 -11  -2  136.59   23.30
   2 -11  -2  143.09   18.30
   2 -11  -2  162.58   26.20
 -11   9  -2  130.99   17.80
   9   2  -2  152.88   10.90
 -11   9  -2  159.38   26.80
 -11   9  -2  119.49   21.90
   9   2  -2  215.68   27.10
  11  -9   2  140.59   18.80
  -2  11   2  172.48   24.00
  -9  -2   2  130.19   21.70
  -2  11   2  159.38   20.00
  11  -9   2  192.48   25.70
  11  -9   2  172.98   23.90
  -2  11   2  147.99   12.60
  -9  -2   2  157.28   12.20
  -9  -2   2  125.59   18.40
  -9  -2   2  164.88   24.20
  -2  11   2  141.09   26.00
  -9  -2   2  195.58   22.80
  11  -9   2  161.98   15.50
  12  -1  -2   56.89   16.10
 -11  12  -2   74.89   20.10
  -1 -11  -2  108.39   20.90
  -1 -11  -2   76.39   20.20
  -1 -11  -2   81.39   14.20
 -11  12  -2   98.89   12.60
  12  -1  -2   68.59   15.50
 -11  12  -2   90.79   21.40
  -1 -11  -2   82.59   10.90
  -1 -11  -2   64.39   19.40
 -11  12  -2   50.49   14.80
 -11  12  -2   89.59   21.50
 -12   1   2   88.49   12.50
   1  11   2   88.89   17.50
 -12   1   2   80.09   19.00
   1  11   2  128.99   21.30
  11 -12   2   63.49   16.90
  11 -12   2   99.39   21.30
 -12   1   2   40.30   12.90
   1  11   2   84.09   13.60
 -12   1   2   88.39   19.00
  11 -12   2   73.59   11.90
  11 -12   2   77.69   15.40
   1  11   2  101.49   22.40
 -12   1   2   82.89   16.90
 -11  15  -2 2070.09  138.79
  -4 -11  -2 2376.26  136.79
  -4 -11  -2 2198.78  121.69
 -11  15  -2 2233.68  142.49
  15  -4  -2 2125.69  126.79
 -11  15  -2 2087.59  135.29
 -11  15  -2 2172.68  134.09
  15  -4  -2 2202.08  133.59
  -4 -11  -2 2221.48  124.09
  -4 -11  -2 2048.20  130.49
  -4 -11  -2 2266.47  128.59
  15  -4  -2 2225.58  133.89
 -15   4   2 2332.37  136.59
   4  11   2 2306.97  128.39
 -15   4   2 2146.69  128.09
 -15   4   2 2326.57  131.19
 -15   4   2 2278.17  138.89
  11 -15   2 2279.37  129.29
 -15   4   2 2343.37  141.09
   4  11   2 2201.68  125.89
  11 -15   2 2212.88  122.39
  11 -15   2 2031.70  134.49
   4  11   2 2182.38  131.59
  18  -7  -2  804.92   67.69
  18  -7  -2  832.22   60.49
 -11  18  -2  833.92   76.99
  18  -7  -2  848.22   68.49
  -7 -11  -2  916.91   71.99
 -11  18  -2  865.11   73.89
  -7 -11  -2  878.31   67.49
  -7 -11  -2  844.42   59.39
 -11  18  -2 1025.70   76.19
 -18   7   2  856.91   66.89
 -18   7   2 1033.50   75.09
  11 -18   2  781.32   80.49
  11 -18   2  807.32   71.69
   7  11   2  840.42   63.49
   7  11   2  924.31   69.49
  11 -18   2  888.61   63.49
 -18   7   2  959.40   75.99
 -18   7   2  948.71   68.79
  21 -10  -2    2.10   16.90
 -11  21  -2   20.10   20.80
 -11  21  -2   26.20   24.20
 -10 -11  -2   37.50   16.00
 -10 -11  -2   17.30   18.60
 -10 -11  -2   10.50   16.80
 -11  21  -2   42.20   23.90
  21 -10  -2   46.80   20.30
  11 -21   2   23.60   17.20
 -21  10   2   -5.90   21.20
 -21  10   2   15.80   16.80
  10  11   2    1.70   16.50
  10  11   2   26.70   21.80
  11 -21   2   29.90   23.50
  11 -21   2   36.70   24.40
 -21  10   2   42.90   22.30
 -21  10   2   49.30   25.40
 -12 -10  -2  474.95   61.49
  22 -12  -2  520.15   64.59
 -12 -10  -2  417.36   48.40
 -10  22  -2  495.45   66.09
  22 -12  -2  552.04   62.99
 -10  22  -2  478.05   68.59
  22 -12  -2  497.65   56.39
 -12 -10  -2  357.56   50.29
 -10  22  -2  475.85   70.19
 -22  12   2  481.05   65.39
  12  10   2  477.35   58.29
 -22  12   2  562.94   64.59
 -22  12   2  312.57   55.59
  10 -22   2  443.16   61.79
  12  10   2  464.45   55.79
  10 -22   2  489.25   51.99
  10 -22   2  464.25   64.59
 -22  12   2  441.06   57.99
  -7  19  -2   86.29   29.90
 -12  -7  -2  157.48   27.80
 -12  -7  -2   86.69   25.00
  -7  19  -2  129.59   29.60
  19 -12  -2  127.59   26.20
  19 -12  -2   86.69   25.70
  19 -12  -2  114.99   26.20
 -12  -7  -2  105.39   27.70
 -12  -7  -2  108.99   23.20
 -19  12   2  114.39   31.80
 -19  12   2  128.59   32.20
   7 -19   2  161.98   36.10
  12   7   2  129.09   28.20
   7 -19   2  122.79   30.60
 -19  12   2  118.89   26.40
   7 -19   2  104.59   23.20
 -19  12   2   94.39   27.10
  12   7   2  101.09   25.50
 -19  12   2  173.48   35.90
  12   7   2  109.59   25.20
  16 -12  -2 1156.08   75.19
 -12  -4  -2 1146.29   81.79
  16 -12  -2 1106.89   80.19
  -4  16  -2 1214.38   72.19
 -12  -4  -2 1039.20   74.29
  -4  16  -2 1115.59   80.39
  -4  16  -2 1219.28   87.79
  16 -12  -2 1143.99   79.09
 -12  -4  -2 1277.67   83.59
  16 -12  -2 1145.49   68.99
 -12  -4  -2 1144.19   76.99
 -16  12   2 1076.89   82.29
   4 -16   2 1146.69   73.79
  12   4   2 1164.18   77.69
   4 -16   2 1154.08   82.69
 -16  12   2 1089.39   80.39
  12   4   2 1200.28   95.89
 -16  12   2 1107.49   77.19
 -16  12   2 1161.78   77.49
   4 -16   2 1051.99   82.59
 -16  12   2 1122.49   85.79
 -16  12   2  992.50   79.79
  12   4   2 1162.38   80.29
 -16  12   2 1129.29   75.59
  13 -12  -2  523.95   34.70
  13 -12  -2  519.45   37.30
  13 -12  -2  419.06   46.70
  13 -12  -2  446.36   49.30
  -1  13  -2  537.55   46.80
 -12  -1  -2  465.25   34.40
  -1  13  -2  537.75   42.80
 -12  -1  -2  543.25   41.30
  13 -12  -2  459.35   39.70
 -12  -1  -2  497.65   43.80
 -12  -1  -2  420.86   49.70
  -1  13  -2  502.55   39.10
 -12  -1  -2  499.55   41.00
   1 -13   2  504.05   50.79
   1 -13   2  477.55   31.80
  12   1   2  538.75   51.39
   1 -13   2  504.05   51.49
 -13  12   2  497.25   42.50
 -13  12   2  447.36   47.50
 -13  12   2  453.45   53.29
   1 -13   2  538.05   38.80
 -13  12   2  505.55   37.60
 -13  12   2  490.95   51.59
  12   1   2  449.26   47.60
 -13  12   2  459.65   39.80
  12   1   2  470.05   40.50
 -13  12   2  492.45   42.40
 -13  12   2  484.75   51.49
 -12   2  -2   23.20   13.40
 -12   2  -2   11.00    9.10
  10 -12  -2   31.80   10.00
 -12   2  -2   31.80   11.90
   2  10  -2   56.99   15.70
  10 -12  -2   12.50   11.40
   2  10  -2   25.40   11.00
   2  10  -2   31.00   10.00
  10 -12  -2   43.70    9.40
  10 -12  -2   62.49   15.80
 -12   2  -2   46.60   14.30
 -12   2  -2   25.90   10.20
   2  10  -2   33.60   12.20
  12  -2   2   45.00   14.70
 -10  12   2   39.50   14.70
  -2 -10   2   68.89   11.60
 -10  12   2   33.50   14.70
 -10  12   2   36.00   11.00
  12  -2   2   50.39   13.10
  -2 -10   2   42.60   12.10
 -10  12   2   29.60   15.90
  -2 -10   2   18.30   11.00
 -10  12   2   29.40   13.30
  -2 -10   2   31.00   12.30
  -2 -10   2   29.90   14.10
 -10  12   2   42.60   10.50
  12  -2   2   41.20   14.00
 -12   5  -2  267.77   29.70
 -12   5  -2  229.98   27.60
   5   7  -2  281.37   29.20
   7 -12  -2  269.87   27.40
   7 -12  -2  328.77   38.30
 -12   5  -2  283.27   33.30
   5   7  -2  300.17   32.00
   5   7  -2  272.17   21.90
   7 -12  -2  200.58   17.60
 -12   5  -2  229.18   18.40
 -12   5  -2  266.87   29.10
 -12   5  -2  249.08   32.80
   7 -12  -2  243.88   16.10
   7 -12  -2  262.87   33.10
  -7  12   2  247.38   20.40
  12  -5   2  276.67   23.00
  -7  12   2  257.77   17.30
  12  -5   2  271.17   30.90
  -5  -7   2  279.27   27.30
  -5  -7   2  252.27   31.40
  -5  -7   2  292.57   22.20
  -7  12   2  343.07   38.90
  -5  -7   2  201.28   26.00
  -5  -7   2  235.08   25.70
  -7  12   2  200.48   28.70
  12  -5   2  252.97   32.00
  -7  12   2  230.38   33.80
   4 -12  -2  411.26   31.10
 -12   8  -2  436.96   37.40
 -12   8  -2  409.66   35.10
 -12   8  -2  399.26   31.70
   8   4  -2  402.96   40.60
 -12   8  -2  343.27   41.70
 -12   8  -2  453.95   38.50
   8   4  -2  408.56   34.80
   4 -12  -2  419.56   23.30
   4 -12  -2  399.36   45.00
   4 -12  -2  426.36   43.30
 -12   8  -2  331.87   37.50
   8   4  -2  455.85   27.00
  12  -8   2  415.66   43.20
  12  -8   2  349.17   38.30
  -8  -4   2  411.26   25.70
  -4  12   2  480.05   38.40
  -8  -4   2  417.06   35.70
  12  -8   2  400.86   28.40
  12  -8   2  490.55   35.50
  -4  12   2  539.75   51.39
  -8  -4   2  399.36   32.60
  -4  12   2  411.66   23.70
  -4  12   2  430.16   48.00
  -8  -4   2  391.86   32.20
  -8  -4   2  425.86   37.10
  -4  12   2  442.56   31.50
   1 -12  -2   67.99    9.40
  11   1  -2   75.09   16.10
   1 -12  -2   65.69   19.10
  11   1  -2   51.69   16.10
 -12  11  -2   44.60   14.50
 -12  11  -2   61.89   12.10
 -12  11  -2   63.69   18.50
 -12  11  -2   43.00   16.20
   1 -12  -2   42.30   11.30
   1 -12  -2   89.29   20.60
 -12  11  -2   63.79   17.20
 -12  11  -2   31.20   13.00
   1 -12  -2   80.79   19.70
  12 -11   2   81.89   10.70
  -1  12   2   74.29   10.60
 -11  -1   2   72.29   17.70
  -1  12   2   82.49   16.50
  -1  12   2   49.90   18.60
 -11  -1   2   26.30   13.30
 -11  -1   2   53.59   13.10
  -1  12   2   69.09   17.10
  12 -11   2   35.00   10.30
  12 -11   2   54.69   16.90
  12 -11   2   37.90   12.70
 -11  -1   2   89.39   18.10
  14  -2  -2    8.40   10.70
  -2 -12  -2   46.30   17.20
 -12  14  -2   19.90   14.40
  14  -2  -2   28.10   12.10
  -2 -12  -2   34.60   17.00
 -12  14  -2    9.40   12.80
  -2 -12  -2   23.80   10.20
  14  -2  -2   55.19   18.00
 -12  14  -2   27.00   15.70
 -12  14  -2   24.40   16.40
  -2 -12  -2   22.00   11.80
 -14   2   2    3.50   10.50
 -14   2   2   31.60   16.40
   2  12   2   24.70   12.70
  12 -14   2   43.70   16.30
   2  12   2   13.80    9.10
 -14   2   2   36.90   15.20
 -14   2   2   27.80   12.80
   2  12   2   23.30   12.60
  12 -14   2   17.00   10.00
   2  12   2   36.00   16.40
  12 -14   2   13.00   13.80
  17  -5  -2   18.30   13.40
 -12  17  -2    6.80   16.50
  -5 -12  -2   20.90   13.50
 -12  17  -2  -10.70   11.40
  17  -5  -2    6.50   14.20
 -12  17  -2   11.70   13.20
  -5 -12  -2   -2.00   12.70
  -5 -12  -2   -9.40   11.20
  -5 -12  -2   13.50    9.60
  17  -5  -2    9.70   12.50
   5  12   2   -2.90   10.20
   5  12   2   17.00   12.00
 -17   5   2   17.30   13.20
 -17   5   2   22.00   16.80
  12 -17   2    3.30   14.20
  12 -17   2   12.80   13.30
  12 -17   2   20.50   15.00
 -17   5   2    5.40   15.20
  12 -17   2   -1.00    7.90
   5  12   2   19.10   16.90
 -17   5   2    8.30   11.50
  20  -8  -2  177.38   27.60
  -8 -12  -2  146.49   31.20
  -8 -12  -2  176.28   36.10
  20  -8  -2  188.68   36.20
 -12  20  -2  222.18   43.20
 -12  20  -2  200.78   39.80
  20  -8  -2  212.58   37.30
  -8 -12  -2  209.58   30.00
 -12  20  -2  188.28   39.50
  12 -20   2  245.28   43.70
 -20   8   2  234.08   36.80
  12 -20   2  201.58   30.70
   8  12   2  191.58   31.50
 -20   8   2  183.98   38.00
  12 -20   2  147.29   34.80
 -20   8   2  226.08   36.90
 -20   8   2  180.98   39.00
   8  12   2  211.38   37.10
 -12  23  -2  -13.70   20.30
  23 -11  -2   24.70   19.90
 -11 -12  -2    1.30   13.30
 -12  23  -2    3.10   26.60
 -11 -12  -2   -8.50   16.10
 -12  23  -2   -7.50   19.60
 -11 -12  -2  -13.20   16.90
  23 -11  -2    6.10   19.00
  12 -23   2  -33.20   19.50
 -23  11   2  -34.90   19.70
 -23  11   2   -6.60   19.20
  11  12   2   -1.80   20.20
  12 -23   2  -11.20   13.80
 -23  11   2    0.40   24.30
 -23  11   2   15.90   20.70
  11  12   2   -8.00   16.70
  12 -23   2   -7.00   20.70
 -13 -11  -2   79.19   28.80
 -11  24  -2   63.59   31.10
 -13 -11  -2  112.79   28.40
  24 -13  -2   78.59   30.70
  24 -13  -2   53.39   25.30
 -13 -11  -2   83.69   30.90
  24 -13  -2   65.09   27.50
 -11  24  -2   54.79   31.20
  11 -24   2   43.40   21.70
  13  11   2   93.79   28.80
  11 -24   2   41.50   29.20
  11 -24   2   40.20   31.80
  13  11   2  132.59   36.60
 -24  13   2   81.99   37.20
 -24  13   2   55.69   26.40
 -24  13   2   49.40   29.90
 -24  13   2   54.49   26.50
  -8  21  -2  452.25   65.19
  21 -13  -2  342.37   49.99
 -13  -8  -2  502.25   50.19
 -13  -8  -2  297.77   43.60
 -13  -8  -2  390.46   49.60
  -8  21  -2  494.55   61.49
  21 -13  -2  369.36   54.19
  21 -13  -2  343.67   46.40
 -13  -8  -2  390.06   54.59
 -21  13   2  355.86   49.10
 -21  13   2  489.85   64.69
   8 -21   2  375.66   57.39
  13   8   2  346.87   49.60
  13   8   2  327.67   43.60
   8 -21   2  317.97   42.30
 -21  13   2  453.15   60.29
   8 -21   2  462.75   61.19
  13   8   2  342.97   46.50
 -21  13   2  445.96   55.89
 -21  13   2  484.05   62.29
 -13  -5  -2  329.87   39.30
  18 -13  -2  264.47   36.90
  18 -13  -2  405.66   46.70
 -13  -5  -2  273.07   42.20
  -5  18  -2  288.27   43.60
  -5  18  -2  311.27   34.20
 -13  -5  -2  302.37   42.90
  -5  18  -2  291.17   48.10
  18 -13  -2  289.27   42.00
 -13  -5  -2  293.57   38.70
 -18  13   2  324.57   43.90
  13   5   2  336.47   42.90
  13   5   2  328.37   44.30
 -18  13   2  364.36   49.99
 -18  13   2  283.07   36.70
 -18  13   2  328.27   41.20
   5 -18   2  301.47   45.30
 -18  13   2  362.46   50.79
   5 -18   2  298.87   46.10
  13   5   2  333.27   42.30
 -18  13   2  243.68   40.60
   5 -18   2  358.16   39.20
  15 -13  -2   93.99   14.80
 -13  -2  -2   95.19   23.90
  -2  15  -2  105.59   26.60
  15 -13  -2   90.79   18.20
  -2  15  -2   39.30   14.10
  15 -13  -2   71.39   21.70
 -13  -2  -2   63.99   22.20
 -13  -2  -2   76.99   18.00
 -13  -2  -2   76.79   19.00
  15 -13  -2   59.39   18.10
  -2  15  -2  120.09   24.80
 -15  13   2   61.59   23.90
  13   2   2   17.60   13.80
   2 -15   2   85.99   23.10
 -15  13   2   57.49   17.30
  13   2   2   88.09   22.50
 -15  13   2   58.69   18.50
   2 -15   2   86.19   18.50
 -15  13   2  114.29   27.50
   2 -15   2   89.29   22.60
  13   2   2   93.69   23.10
 -15  13   2   75.39   21.70
 -13   1  -2   37.00   14.30
 -13   1  -2   32.70   15.30
  12 -13  -2   38.30   10.20
  12 -13  -2   45.90   15.90
 -13   1  -2   19.30   11.60
   1  12  -2   33.90   12.40
   1  12  -2   32.60   14.80
   1  12  -2   19.60   11.30
 -13   1  -2   38.70   11.40
  12 -13  -2   21.00   12.40
  12 -13  -2   52.69   14.20
 -13   1  -2   33.60   17.60
   1  12  -2   48.80   11.40
 -12  13   2   29.50   16.10
 -12  13   2   45.60   14.90
 -12  13   2   44.40   14.20
  -1 -12   2   63.19   18.10
 -12  13   2   31.60    9.60
 -12  13   2   29.80   16.20
  -1 -12   2   60.99   11.40
  -1 -12   2   49.70   17.50
 -12  13   2   23.20   14.90
  13  -1   2   42.80   13.70
  13  -1   2   45.10   17.30
  13  -1   2   19.00   13.40
  -1 -12   2   45.70   12.10
 -12  13   2   11.70   11.50
   4   9  -2 1598.04   93.49
 -13   4  -2 1635.24   93.09
 -13   4  -2 1609.04   99.19
 -13   4  -2 1338.07   94.29
   4   9  -2 1633.54   89.09
   9 -13  -2 1578.84   97.09
   9 -13  -2 1572.24   90.19
 -13   4  -2 1403.96   90.79
   4   9  -2 1563.14   91.09
 -13   4  -2 1555.84   90.19
   4   9  -2 1444.16   88.19
   9 -13  -2 1604.24   81.39
   9 -13  -2 1481.75   83.99
   9 -13  -2 1440.76   97.99
  -4  -9   2 1509.45   88.49
  -4  -9   2 1362.36   94.59
  -4  -9   2 1498.35   87.39
  13  -4   2 1369.16   93.09
  13  -4   2 1538.55   95.29
  -4  -9   2 1524.15   88.99
  -9  13   2 1558.94  100.49
  -9  13   2 1392.66   82.39
  -9  13   2 1388.96   96.69
  -4  -9   2 1678.93   93.29
  13  -4   2 1624.74   89.29
  -9  13   2 1471.85   84.79
  -9  13   2 1494.55  100.49
  -9  13   2 1440.76   95.89
   7   6  -2   -1.40    8.30
 -13   7  -2    3.70    6.20
 -13   7  -2   15.30   12.00
 -13   7  -2   -0.70    7.90
 -13   7  -2   -5.90    8.00
   7   6  -2   -0.90    5.20
   6 -13  -2    6.70    3.90
 -13   7  -2   -7.00    9.80
   6 -13  -2   14.30   13.70
   6 -13  -2   -0.80    9.60
 -13   7  -2    4.60    9.10
   6 -13  -2    4.10    6.80
   7   6  -2    7.50   11.50
  -7  -6   2    8.10   10.20
  13  -7   2    3.20    5.70
  -7  -6   2   16.30    8.60
  -7  -6   2    5.50    5.10
  13  -7   2    6.80    8.40
  -6  13   2   -0.40   10.80
  -7  -6   2   -7.60    6.40
  -6  13   2    6.00    9.20
  -6  13   2   -4.40    9.10
  -6  13   2    2.20    5.80
  13  -7   2   -4.30   10.00
  -7  -6   2   -6.10    6.40
   3 -13  -2  620.94   41.10
   3 -13  -2  506.55   46.20
 -13  10  -2  525.15   48.40
  10   3  -2  589.74   47.70
   3 -13  -2  464.25   53.79
  10   3  -2  580.84   44.80
 -13  10  -2  658.63   44.60
 -13  10  -2  521.45   46.30
 -13  10  -2  661.73   46.60
  10   3  -2  581.64   35.80
 -13  10  -2  617.34   49.99
  13 -10   2  547.85   36.30
  -3  13   2  600.44   47.30
 -10  -3   2  561.24   47.00
 -10  -3   2  569.54   43.50
 -10  -3   2  573.14   47.10
  13 -10   2  513.95   40.80
 -10  -3   2  532.25   41.90
  -3  13   2  639.84   52.79
  -3  13   2  550.14   40.90
  13 -10   2  610.84   48.50
  13 -10   2  720.63   49.20
 -13  13  -2   75.09   20.70
  13   0  -2   17.70   14.00
 -13  13  -2   32.00   14.50
  13   0  -2   19.50   11.50
   0 -13  -2   15.30   15.00
   0 -13  -2    7.80   15.10
 -13  13  -2   26.90   16.00
 -13  13  -2   30.40   17.40
   0 -13  -2   36.40   11.30
   0 -13  -2   25.30   14.60
  13 -13   2   61.99   15.60
   0  13   2   41.30   19.30
 -13   0   2   39.10   16.70
 -13   0   2   37.30   13.40
   0  13   2   22.80   12.50
  13 -13   2   25.30    9.60
  13 -13   2   21.20   13.30
 -13   0   2   76.89   17.90
   0  13   2   50.09   15.00
   0  13   2   42.80   10.20
  13 -13   2   58.59   18.10
 -13   0   2   20.50   14.40
  -3 -13  -2  105.19   23.20
 -13  16  -2  112.79   28.70
  -3 -13  -2  137.19   29.50
 -13  16  -2  146.19   29.50
  -3 -13  -2  146.29   26.30
 -13  16  -2  103.19   30.50
  16  -3  -2  107.59   26.00
  16  -3  -2  159.98   29.90
 -13  16  -2  117.39   30.00
  16  -3  -2  107.29   22.90
  -3 -13  -2  129.29   21.00
  13 -16   2  113.99   27.20
   3  13   2  115.39   23.90
  13 -16   2  119.09   20.00
 -16   3   2  143.79   31.00
   3  13   2  156.28   22.10
 -16   3   2   91.79   25.60
 -16   3   2  113.39   23.40
   3  13   2   88.29   25.20
  13 -16   2  119.49   23.80
   3  13   2  110.59   23.00
 -16   3   2  142.39   25.90
  19  -6  -2  229.98   37.50
 -13  19  -2  259.87   45.20
  -6 -13  -2  238.98   37.10
  19  -6  -2  248.68   33.50
  19  -6  -2  325.27   45.90
  -6 -13  -2  291.97   43.80
 -13  19  -2  358.76   50.39
  -6 -13  -2  247.68   30.40
 -13  19  -2  260.67   47.70
  13 -19   2  134.89   34.10
 -19   6   2  176.28   32.50
  13 -19   2  232.58   42.20
   6  13   2  264.47   38.80
 -19   6   2  275.97   45.30
   6  13   2  225.98   32.60
   6  13   2  219.88   48.00
 -19   6   2  342.57   47.80
 -19   6   2  264.77   39.80
  13 -19   2  319.47   39.60
  22  -9  -2   27.50   20.20
  -9 -13  -2   13.70   21.80
 -13  22  -2   34.80   28.40
 -13  22  -2   45.40   28.10
  -9 -13  -2   70.49   19.60
  -9 -13  -2   32.20   21.30
 -13  22  -2   62.49   28.50
  22  -9  -2   33.30   24.10
  13 -22   2    7.10   16.40
   9  13   2   70.39   23.40
 -22   9   2   20.10   20.70
   9  13   2   22.20   21.20
  13 -22   2    4.90   20.90
 -22   9   2   28.30   23.10
 -22   9   2   49.70   30.20
 -22   9   2   42.60   21.50
  13 -22   2   35.70   23.70
 -12 -13  -2   -4.70   17.70
  25 -12  -2  -26.90   16.40
 -12 -13  -2   -9.40   25.40
  25 -12  -2   -6.40   17.20
 -13  25  -2  -18.90   27.70
 -12 -13  -2    3.30   15.60
 -13  25  -2   14.30   28.10
 -13  25  -2   -5.80   26.60
  25 -12  -2   -1.20   23.80
 -25  12   2    7.70   24.50
  13 -25   2   30.90   34.10
 -25  12   2    8.80   24.30
  12  13   2   48.10   23.60
 -25  12   2   64.29   32.10
  13 -25   2   -5.80   16.90
  13 -25   2  -16.20   28.40
 -25  12   2    6.10   23.80
 -14 -12  -2   67.69   24.20
  26 -14  -2   16.50   27.00
 -12  26  -2  103.89   45.20
  26 -14  -2   20.90   26.40
 -12  26  -2   83.39   35.30
  26 -14  -2   26.90   23.30
 -14 -12  -2   19.50   30.10
 -26  14   2   78.29   29.50
  14  12   2   33.90   27.40
  12 -26   2   79.59   30.90
 -26  14   2   50.59   32.20
  12 -26   2   39.00   32.40
 -26  14   2   37.30   31.50
  14  12   2   97.29   32.10
  23 -14  -2   81.89   31.00
  -9  23  -2  133.89   39.30
  23 -14  -2   84.99   30.30
 -14  -9  -2  133.19   36.00
 -14  -9  -2   83.99   23.90
  23 -14  -2   72.39   23.60
  -9  23  -2   85.99   37.70
 -14  -9  -2   59.99   24.60
   9 -23   2   77.89   31.80
   9 -23   2   91.09   23.70
 -23  14   2  103.09   33.70
  14   9   2   60.49   25.80
  14   9   2  106.79   30.90
 -23  14   2   55.19   26.40
 -23  14   2   59.09   28.60
   9 -23   2   84.09   32.50
 -14  -6  -2  125.19   25.90
 -14  -6  -2   92.79   29.80
  -6  20  -2  130.09   33.80
 -14  -6  -2  123.59   26.60
  20 -14  -2   82.29   24.90
  20 -14  -2  119.79   30.20
  20 -14  -2  124.09   25.40
 -14  -6  -2  137.99   29.90
  -6  20  -2   77.89   27.30
 -20  14   2  110.39   32.10
 -20  14   2  107.99   28.40
 -20  14   2  164.48   38.40
  14   6   2  167.98   32.60
   6 -20   2  107.69   23.30
 -20  14   2  113.09   26.70
  14   6   2  127.69   31.80
   6 -20   2  133.09   34.70
  14   6   2  122.29   26.20
   6 -20   2  109.19   30.20
 -14  -3  -2  520.55   57.79
  17 -14  -2  560.04   44.50
 -14  -3  -2  572.74   48.40
  17 -14  -2  487.35   51.09
 -14  -3  -2  543.35   57.89
  -3  17  -2  472.95   41.60
  -3  17  -2  575.34   62.79
  17 -14  -2  469.75   56.09
 -14  -3  -2  543.55   46.10
  -3  17  -2  451.35   53.49
 -17  14   2  485.35   52.09
   3 -17   2  498.55   41.90
   3 -17   2  498.15   58.49
 -17  14   2  531.75   65.09
  14   3   2  502.35   55.79
 -17  14   2  549.45   58.59
 -17  14   2  493.85   52.09
  14   3   2  547.95   55.39
 -17  14   2  621.34   63.99
   3 -17   2  629.14   62.39
  14   3   2  534.65   54.59
   0  14  -2  157.58   25.80
  14 -14  -2  159.08   29.60
  14 -14  -2  148.19   28.30
   0  14  -2  197.68   29.80
   0  14  -2  160.88   31.20
  14 -14  -2  166.18   22.30
 -14   0  -2  157.98   32.80
 -14   0  -2  161.48   26.20
  14 -14  -2  219.88   28.50
 -14   0  -2  204.98   33.10
 -14   0  -2  190.88   30.20
  14   0   2  215.48   33.10
 -14  14   2  164.68   34.20
   0 -14   2  175.68   24.30
 -14  14   2  190.28   34.00
   0 -14   2  171.98   29.70
 -14  14   2  168.08   27.80
 -14  14   2  168.48   31.70
 -14  14   2  148.39   27.60
  14   0   2  185.08   29.30
   0 -14   2  199.68   34.40
  14   0   2  175.58   29.90
  11 -14  -2  579.34   39.80
   3  11  -2  592.94   46.80
   3  11  -2  634.04   44.80
 -14   3  -2  471.55   43.10
  11 -14  -2  622.54   42.30
 -14   3  -2  565.84   57.19
  11 -14  -2  618.74   46.50
 -14   3  -2  600.44   46.30
  11 -14  -2  577.24   50.09
 -14   3  -2  599.34   42.90
   3  11  -2  584.54   46.90
   3  11  -2  495.15   40.30
 -14   3  -2  620.34   61.59
  -3 -11   2  509.15   54.19
  -3 -11   2  620.14   45.40
  -3 -11   2  582.54   40.30
 -11  14   2  546.15   58.59
  14  -3   2  587.04   49.10
  -3 -11   2  611.64   47.60
 -11  14   2  586.64   50.89
  14  -3   2  614.24   44.10
 -11  14   2  590.34   59.29
 -11  14   2  583.74   39.70
  -3 -11   2  536.85   41.60
 -11  14   2  634.04   64.79
  14  -3   2  470.55   50.29
   8 -14  -2  287.47   37.50
   8 -14  -2  354.76   43.60
 -14   6  -2  332.07   42.50
   6   8  -2  259.77   30.80
   8 -14  -2  304.77   21.70
   6   8  -2  315.97   25.60
 -14   6  -2  320.17   38.30
   8 -14  -2  277.17   30.80
 -14   6  -2  284.17   33.90
 -14   6  -2  294.97   33.30
   6   8  -2  308.57   36.40
 -14   6  -2  298.27   34.30
  -8  14   2  271.67   42.40
  14  -6   2  294.27   29.60
  -8  14   2  367.36   43.80
  -6  -8   2  287.57   31.00
  14  -6   2  259.87   33.00
  -6  -8   2  293.57   32.90
  -6  -8   2  271.27   36.60
  14  -6   2  290.17   37.70
  -8  14   2  302.77   24.60
  -6  -8   2  297.97   32.00
  -6  -8   2  309.47   25.10
  -8  14   2  277.27   37.20
 -14   9  -2    0.70   11.90
 -14   9  -2    2.60    9.70
 -14   9  -2    5.70   12.70
   9   5  -2    2.90    4.50
   5 -14  -2    8.40    8.00
 -14   9  -2  -14.90    9.00
   5 -14  -2   -4.10   11.10
   9   5  -2  -10.00    8.20
   9   5  -2   -4.20    8.90
   5 -14  -2   19.20   13.00
 -14   9  -2   -0.80    8.50
 -14   9  -2    0.80    7.20
  14  -9   2   -0.10    8.90
  -5  14   2  -14.40   11.80
  -5  14   2   -3.70    5.80
  -9  -5   2   -3.30    6.40
  -9  -5   2   -7.10    6.80
  -9  -5   2    4.50    7.90
  -5  14   2   15.20   12.20
  14  -9   2   -3.90   10.30
  14  -9   2    6.60   10.00
  14  -9   2   -2.00    5.00
  -9  -5   2    5.00    9.90
  -5  14   2   -8.70    8.20
   2 -14  -2  280.77   29.70
 -14  12  -2  313.47   40.90
 -14  12  -2  332.37   37.30
   2 -14  -2  304.27   39.90
 -14  12  -2  280.47   38.30
 -14  12  -2  290.97   40.60
  12   2  -2  262.77   36.50
 -14  12  -2  379.36   41.70
  12   2  -2  381.96   39.30
 -12  -2   2  329.47   34.50
  -2  14   2  230.78   39.60
  -2  14   2  331.87   40.20
 -12  -2   2  349.77   36.90
 -12  -2   2  428.36   45.60
  14 -12   2  331.77   38.70
  14 -12   2  298.57   31.10
  -2  14   2  237.78   30.20
 -12  -2   2  281.27   37.80
  14 -12   2  234.28   36.40
 -14  15  -2  877.71   68.19
  15  -1  -2  705.13   62.19
  -1 -14  -2  798.92   62.99
  -1 -14  -2  858.81   54.79
 -14  15  -2  712.63   61.79
  15  -1  -2  799.52   63.29
 -14  15  -2  838.92   68.09
  -1 -14  -2  834.52   66.29
  -1 -14  -2  834.92   63.79
  15  -1  -2  741.93   57.89
 -14  15  -2  873.01   73.19
 -15   1   2  968.30   68.19
   1  14   2  815.42   61.39
   1  14   2  893.71   68.29
 -15   1   2  756.32   57.29
 -15   1   2  796.52   60.89
  14 -15   2  821.72   56.39
  14 -15   2  774.22   62.29
  14 -15   2  734.63   63.99
   1  14   2  743.53   58.59
 -15   1   2  660.23   72.39
  18  -4  -2    8.00   13.40
  18  -4  -2    4.20   13.30
  -4 -14  -2   -2.20    7.30
 -14  18  -2   10.70   20.10
 -14  18  -2  -10.10   16.30
  -4 -14  -2   -8.50   13.90
  18  -4  -2    0.10   10.70
  -4 -14  -2    0.40   13.10
 -14  18  -2    9.30   16.40
  -4 -14  -2   -5.20   12.60
 -14  18  -2   -0.10   13.30
   4  14   2    2.30   11.50
   4  14   2    9.70   12.70
  14 -18   2  -20.60   11.20
 -18   4   2   18.10   17.80
 -18   4   2   -9.10   13.50
 -18   4   2    3.40   12.50
  14 -18   2   11.90   12.70
 -18   4   2    4.90   12.20
 -14  21  -2   17.60   22.20
 -14  21  -2   17.60   21.90
  -7 -14  -2   -2.10   10.40
  21  -7  -2   -3.60   15.00
  -7 -14  -2   11.90   17.90
  21  -7  -2   -8.90   12.40
  21  -7  -2  -21.20   14.90
  -7 -14  -2   14.40   17.60
 -14  21  -2    1.20   18.40
  14 -21   2   -8.20   15.40
 -21   7   2   13.60   18.90
 -21   7   2   20.50   17.40
 -21   7   2    3.80   19.30
  14 -21   2    7.60   17.20
 -21   7   2  -13.70   15.10
  14 -21   2    3.20   12.30
   7  14   2   10.20   17.20
 -10 -14  -2  106.29   25.70
 -14  24  -2   83.49   35.10
  24 -10  -2   94.19   32.40
 -14  24  -2   45.10   34.50
  24 -10  -2   54.69   25.80
 -10 -14  -2  133.99   31.40
 -14  24  -2  104.79   38.30
 -10 -14  -2  106.69   37.50
 -24  10   2  194.08   41.50
  14 -24   2  137.49   31.40
  14 -24   2  156.28   41.40
 -24  10   2  157.68   36.60
  14 -24   2   89.39   34.60
 -24  10   2  140.19   38.50
 -24  10   2  163.58   45.80
  10  14   2  118.59   33.30
 -14  27  -2   63.89   39.20
  27 -13  -2  168.18   42.00
  27 -13  -2   91.09   34.20
  27 -13  -2   51.49   29.60
 -14  27  -2  164.38   50.39
 -13 -14  -2  100.79   42.00
  13  14   2   96.09   30.20
 -27  13   2   28.50   27.80
  14 -27   2  120.09   43.30
 -27  13   2   11.00   25.30
 -27  13   2   37.50   32.20
  14 -27   2   53.99   34.20
  25 -15  -2   51.69   28.50
 -10  25  -2  183.98   48.20
  25 -15  -2   36.00   25.60
  25 -15  -2   56.49   28.90
 -15 -10  -2   34.80   32.80
 -15 -10  -2   35.30   19.90
 -10  25  -2   64.59   30.50
 -15 -10  -2   54.19   32.40
 -25  15   2   19.00   31.60
  15  10   2   10.80   24.40
 -25  15   2   42.10   30.20
  15  10   2   52.09   28.60
 -25  15   2   70.19   30.60
  10 -25   2   89.59   34.70
  10 -25   2   16.90   27.50
  22 -15  -2   83.99   28.00
 -15  -7  -2  127.79   32.20
  22 -15  -2   57.29   26.50
 -15  -7  -2   80.49   24.80
  -7  22  -2   45.20   29.30
  -7  22  -2   65.79   27.80
 -15  -7  -2  132.89   28.60
  22 -15  -2  101.69   25.00
 -15  -7  -2  100.39   32.70
  15   7   2   32.40   22.70
 -22  15   2   64.39   28.70
 -22  15   2   85.19   27.60
   7 -22   2   76.49   21.20
 -22  15   2   26.90   24.30
   7 -22   2  118.19   34.50
  15   7   2  105.29   30.40
 -22  15   2   98.49   32.40
  15   7   2  126.39   29.60
   7 -22   2   97.19   36.90
 -15  -4  -2   86.59   22.80
  19 -15  -2   59.49   18.80
 -15  -4  -2   82.59   26.00
  19 -15  -2  103.79   24.60
  -4  19  -2  105.09   21.20
 -15  -4  -2   78.09   25.50
  -4  19  -2  112.89   27.80
  19 -15  -2   49.80   22.80
  -4  19  -2   87.09   29.80
 -15  -4  -2   95.39   24.90
   4 -19   2   75.79   27.00
 -19  15   2   51.59   21.50
   4 -19   2   97.29   20.90
 -19  15   2   92.89   28.40
   4 -19   2  134.69   32.90
 -19  15   2  108.99   31.10
  15   4   2   86.09   25.50
 -19  15   2  108.09   30.50
  15   4   2   60.79   24.70
 -19  15   2  117.39   24.90
  15   4   2  104.89   25.30
  16 -15  -2  292.27   41.40
  -1  16  -2  309.67   45.30
 -15  -1  -2  282.87   38.20
 -15  -1  -2  459.05   46.30
  -1  16  -2  288.87   39.50
  16 -15  -2  295.97   40.80
 -15  -1  -2  323.67   44.80
  -1  16  -2  254.47   35.80
  16 -15  -2  384.86   43.60
 -15  -1  -2  419.66   50.29
   1 -16   2  289.07   41.60
 -16  15   2  325.47   40.90
  15   1   2  339.37   43.20
   1 -16   2  325.27   35.80
 -16  15   2  331.77   50.89
 -16  15   2  237.18   37.20
   1 -16   2  398.46   49.30
 -16  15   2  317.97   44.40
  15   1   2  381.16   44.50
 -16  15   2  341.67   46.80
  15   1   2  433.36   46.50
   2  13  -2    7.60   11.40
 -15   2  -2   -3.80   12.10
   2  13  -2   -8.90    9.80
 -15   2  -2   -8.30    9.30
  13 -15  -2   -1.80    7.70
 -15   2  -2  -18.10   11.00
 -15   2  -2    9.30   10.40
  13 -15  -2   -0.60    9.40
   2  13  -2   -9.50    8.20
  13 -15  -2   17.40   15.10
 -13  15   2    0.60   16.20
  15  -2   2    3.20   11.00
 -13  15   2   13.20   13.50
 -13  15   2    2.00   10.90
  -2 -13   2  -14.90    9.40
  15  -2   2   26.00   12.20
 -13  15   2   -3.70   13.60
  -2 -13   2   -4.00    6.40
  15  -2   2   -4.30   11.80
  -2 -13   2    7.40   16.40
  -2 -13   2   -4.30    9.60
 -15   5  -2 2970.30  171.88
  10 -15  -2 3110.99  177.88
  10 -15  -2 2934.51  167.78
   5  10  -2 2959.20  165.88
 -15   5  -2 3003.50  169.08
  10 -15  -2 3076.39  160.68
   5  10  -2 2756.22  170.48
  10 -15  -2 3044.00  179.38
 -15   5  -2 3079.59  179.78
 -15   5  -2 3266.67  172.98
 -15   5  -2 2879.91  175.78
   5  10  -2 3057.29  168.18
  15  -5   2 3229.68  176.68
 -10  15   2 3218.28  181.18
  15  -5   2 2884.61  166.08
 -10  15   2 3143.79  184.18
  -5 -10   2 3218.48  166.28
  -5 -10   2 3147.79  166.18
 -10  15   2 2980.70  176.78
  15  -5   2 2729.23  174.38
  -5 -10   2 3063.69  167.08
  -5 -10   2 3027.50  170.68
  -5 -10   2 3059.19  176.38
 -10  15   2 3154.28  163.18
 -15   8  -2   27.60   14.00
 -15   8  -2   54.99   17.70
   7 -15  -2   42.50   21.10
 -15   8  -2   47.60   17.20
   8   7  -2   49.50   17.10
   8   7  -2   75.69   12.70
 -15   8  -2   58.29   19.40
   7 -15  -2   22.20   15.20
   8   7  -2   39.20   16.10
 -15   8  -2   47.80   19.40
 -15   8  -2   43.60   11.40
   7 -15  -2   76.49   16.30
  -8  -7   2   75.09   20.20
  15  -8   2   68.09   18.10
  -7  15   2   72.39   22.90
  -7  15   2   63.89   22.60
  -8  -7   2   83.69   16.40
  15  -8   2   72.29   21.40
  -8  -7   2   44.80   14.70
  15  -8   2   70.49   13.90
  -7  15   2   69.49   13.60
  -7  15   2   49.60   18.60
  -8  -7   2   52.89   15.20
 -15  11  -2  630.74   49.50
  11   4  -2  570.14   49.40
   4 -15  -2  606.04   61.79
 -15  11  -2  618.84   46.00
 -15  11  -2  615.34   54.59
   4 -15  -2  658.83   44.40
   4 -15  -2  533.05   56.39
 -15  11  -2  419.46   52.29
  11   4  -2  612.04   49.60
 -15  11  -2  648.74   52.99
  15 -11   2  533.85   48.60
 -11  -4   2  602.24   50.49
  15 -11   2  597.74   38.90
  -4  15   2  563.04   43.40
 -11  -4   2  593.04   46.20
  -4  15   2  687.63   68.29
  -4  15   2  618.94   60.69
 -11  -4   2  593.84   45.90
  15 -11   2  560.44   57.39
 -11  -4   2  640.74   52.49
  15 -11   2  626.14   45.90
 -15  14  -2  307.97   42.40
 -15  14  -2  257.57   37.40
 -15  14  -2  340.57   49.10
   1 -15  -2  271.47   29.70
  14   1  -2  288.17   40.50
   1 -15  -2  344.37   44.70
   1 -15  -2  248.58   39.00
 -15  14  -2  209.18   37.60
   1 -15  -2  315.07   43.80
 -15  14  -2  267.57   36.60
  14   1  -2  320.57   37.70
  15 -14   2  299.87   30.80
  -1  15   2  264.57   43.00
 -14  -1   2  344.37   43.00
  15 -14   2  272.47   34.50
  15 -14   2  236.78   37.30
 -14  -1   2  304.77   35.70
 -14  -1   2  283.77   39.00
  15 -14   2  347.27   43.00
  -1  15   2  278.47   34.20
  -1  15   2  235.08   35.40
 -14  -1   2  293.67   39.40
  -2 -15  -2  233.68   38.70
 -15  17  -2  220.58   41.40
 -15  17  -2  156.88   36.90
  -2 -15  -2  100.19   27.60
 -15  17  -2  187.28   36.10
  17  -2  -2  211.78   36.10
  17  -2  -2  106.89   27.20
 -15  17  -2  210.88   35.60
  17  -2  -2  158.78   28.20
  -2 -15  -2  132.29   21.80
  -2 -15  -2  162.78   30.10
   2  15   2  170.28   29.80
  15 -17   2  201.88   33.30
  15 -17   2  210.38   38.10
   2  15   2  162.38   28.90
  15 -17   2  106.19   21.20
 -17   2   2  152.08   27.20
   2  15   2  186.18   37.10
 -17   2   2   90.99   30.50
 -17   2   2  148.89   28.40
 -17   2   2  131.49   29.60
 -15  20  -2    6.80   22.30
  20  -5  -2    2.60   14.50
  -5 -15  -2  -17.70   14.80
  20  -5  -2   -4.30   13.10
 -15  20  -2   -8.20   17.50
  -5 -15  -2    4.60   10.10
 -15  20  -2   -5.90   18.00
  20  -5  -2    9.70   16.20
  -5 -15  -2  -15.30   13.50
 -20   5   2    3.20   15.00
 -20   5   2  -10.20   15.50
   5  15   2   -7.80   12.00
  15 -20   2    0.40   14.40
 -20   5   2   -2.60   16.30
  15 -20   2   23.80   21.40
 -20   5   2  -14.60   16.40
  15 -20   2   -3.40   16.60
   5  15   2   10.20   16.10
  -8 -15  -2  440.16   58.39
  23  -8  -2  635.44   68.79
  -8 -15  -2  525.55   68.49
 -15  23  -2  474.65   69.99
 -15  23  -2  586.04   73.29
  -8 -15  -2  584.84   55.89
 -15  23  -2  707.03   90.09
  23  -8  -2  455.05   64.39
  15 -23   2  396.26   65.29
 -23   8   2  510.45   70.19
  15 -23   2  629.64   61.69
   8  15   2  506.15   61.09
 -23   8   2  734.13   73.29
  15 -23   2  517.55   70.39
 -23   8   2  483.65   71.89
 -23   8   2  485.75   62.49
 -11 -15  -2   18.90   27.00
 -15  26  -2   73.49   36.50
 -11 -15  -2   15.20   21.30
  26 -11  -2    4.40   23.60
  26 -11  -2   15.90   24.50
 -15  26  -2  -17.40   29.30
  26 -11  -2   27.40   26.20
 -15  26  -2   21.20   31.20
 -26  11   2   29.50   29.10
 -26  11   2   76.39   33.50
 -26  11   2   18.00   25.30
  15 -26   2  -20.50   26.60
  15 -26   2  -20.50   26.60
  11  15   2   62.69   27.60
 -26  11   2    0.90   29.60
  27 -16  -2   39.20   30.00
 -16 -11  -2   91.09   28.70
 -11  27  -2   89.49   43.00
 -16 -11  -2  116.79   39.90
  27 -16  -2   99.19   34.90
 -11  27  -2   68.69   38.20
  16  11   2   82.39   34.10
 -27  16   2   81.49   37.90
  11 -27   2  131.19   44.60
 -27  16   2  125.09   47.60
  16  11   2   85.89   34.10
  11 -27   2   31.60   32.60
 -27  16   2   65.19   30.50
  24 -16  -2   57.39   31.10
  -8  24  -2   54.29   29.60
  -8  24  -2   40.40   31.20
 -16  -8  -2    5.50   18.50
 -16  -8  -2  112.19   34.30
  24 -16  -2  103.39   31.30
 -16  -8  -2   47.40   21.90
 -24  16   2   63.09   27.90
 -24  16   2   44.40   28.00
  16   8   2   35.50   24.30
   8 -24   2   20.80   31.70
   8 -24   2   88.59   34.80
  16   8   2   46.30   23.70
 -24  16   2   29.60   28.40
 -16  -5  -2  -12.40   13.30
  21 -16  -2   10.00   16.80
  21 -16  -2   15.50   21.30
  21 -16  -2   28.60   20.90
 -16  -5  -2   62.09   24.40
  -5  21  -2    3.10   21.30
 -16  -5  -2   -1.60   17.70
 -16  -5  -2   -0.70   16.90
  -5  21  -2   10.00   21.80
 -21  16   2   27.90   20.20
  16   5   2   -4.80   17.00
 -21  16   2   33.50   23.70
 -21  16   2   36.20   34.30
   5 -21   2  -20.80   10.20
 -21  16   2   29.00   25.80
   5 -21   2   13.10   21.00
  16   5   2   24.60   20.70
   5 -21   2   10.20   22.10
  16   5   2   31.80   18.90
  -2  18  -2  129.09   32.90
  -2  18  -2   62.79   18.70
  18 -16  -2   56.99   20.50
  -2  18  -2   98.79   26.40
 -16  -2  -2   60.79   19.70
 -16  -2  -2   91.99   26.90
  18 -16  -2   68.09   24.70
 -16  -2  -2   53.29   19.60
 -16  -2  -2   66.39   26.10
  18 -16  -2   60.69   23.20
  16   2   2  101.39   25.50
   2 -18   2  100.09   21.30
  16   2   2   71.39   25.70
   2 -18   2   74.19   25.30
 -18  16   2   79.99   27.30
   2 -18   2  114.09   31.20
 -18  16   2  131.49   29.20
  16   2   2   32.90   19.00
 -18  16   2   49.50   25.50
   2 -18   2   69.09   26.30
 -18  16   2   63.79   23.70
 -18  16   2   79.89   26.10
  15 -16  -2   89.89   18.70
   1  15  -2   79.29   21.30
 -16   1  -2   83.79   21.60
 -16   1  -2   95.49   22.00
 -16   1  -2   86.89   25.50
   1  15  -2   67.99   18.70
 -16   1  -2   82.59   25.10
   1  15  -2  118.99   28.10
  15 -16  -2   81.09   25.40
  15 -16  -2   47.70   18.50
  16  -1   2   54.59   21.40
 -15  16   2   69.29   22.60
  -1 -15   2   55.69   19.20
 -15  16   2   83.89   27.10
 -15  16   2   46.50   25.60
  16  -1   2   72.49   21.30
  16  -1   2   63.39   20.40
 -15  16   2   86.49   24.70
  -1 -15   2   91.09   19.00
  -1 -15   2   81.49   25.90
  -1 -15   2   89.59   23.20
 -16   4  -2  198.88   31.00
   4  12  -2  229.78   33.20
 -16   4  -2  190.18   32.10
 -16   4  -2  193.58   34.10
   4  12  -2  288.77   30.50
  12 -16  -2  180.18   27.10
 -16   4  -2  180.08   34.40
  12 -16  -2  210.88   24.20
   4  12  -2  233.68   32.60
  12 -16  -2  221.38   36.20
   4  12  -2  246.68   30.30
 -16   4  -2  254.27   33.20
  12 -16  -2  249.58   39.50
 -12  16   2  208.88   36.50
 -12  16   2  236.18   41.10
  -4 -12   2  189.78   29.40
  16  -4   2  248.88   36.70
  -4 -12   2  201.78   28.50
  -4 -12   2  240.78   28.40
 -12  16   2  190.88   33.50
 -12  16   2  164.68   34.70
  -4 -12   2  199.88   34.50
  16  -4   2  221.58   29.10
  -4 -12   2  197.68   24.40
  16  -4   2  253.27   48.80
   9 -16  -2  103.89   18.40
   7   9  -2   81.89   21.40
   7   9  -2   97.89   17.00
   9 -16  -2  102.89   26.60
 -16   7  -2   46.70   20.10
 -16   7  -2   60.69   19.60
 -16   7  -2   73.69   19.90
   9 -16  -2   68.39   22.30
 -16   7  -2   92.69   25.80
 -16   7  -2  100.69   22.30
   7   9  -2   60.89   17.60
  -7  -9   2   74.59   21.30
  -9  16   2   89.09   23.90
  16  -7   2  112.69   18.80
  -9  16   2   73.29   14.20
  -9  16   2   66.39   21.70
  -7  -9   2   95.09   18.70
  16  -7   2   72.19   20.90
  -7  -9   2   56.79   14.80
  -7  -9   2   62.79   17.40
  -9  16   2   85.39   27.00
  16  -7   2   74.59   22.00
 -16  10  -2  246.28   39.30
 -16  10  -2  293.97   40.10
 -16  10  -2  294.47   40.50
   6 -16  -2  270.77   41.50
   6 -16  -2  230.38   36.50
 -16  10  -2  313.87   38.30
   6 -16  -2  227.88   27.80
  10   6  -2  390.36   42.70
  10   6  -2  228.18   32.90
 -16  10  -2  283.87   30.60
 -16  10  -2  244.08   34.70
  -6  16   2  202.88   34.80
 -10  -6   2  231.98   36.00
 -10  -6   2  292.97   32.80
 -10  -6   2  223.88   32.10
  -6  16   2  305.27   44.90
  -6  16   2  297.07   30.40
  16 -10   2  248.88   32.90
 -10  -6   2  258.17   31.80
  16 -10   2  315.47   39.20
  16 -10   2  263.07   26.70
  16 -10   2  229.88   36.80
  13   3  -2    3.70   11.30
  13   3  -2    6.40   13.40
 -16  13  -2  -10.80   13.90
 -16  13  -2   16.80   12.70
 -16  13  -2    0.10   13.30
 -16  13  -2   11.20   14.10
   3 -16  -2   -1.30    8.00
 -16  13  -2   15.70   15.30
   3 -16  -2   -3.30   12.20
   3 -16  -2    1.10   12.90
   3 -16  -2    4.80   15.80
  16 -13   2    4.10    9.50
  16 -13   2   -2.00   12.40
  -3  16   2   -3.40    9.20
  -3  16   2   -9.30   10.40
 -13  -3   2    7.00   11.30
  16 -13   2   12.00   16.20
 -13  -3   2   13.50   13.40
  -3  16   2   -4.90   13.40
 -13  -3   2   -2.40   12.00
 -13  -3   2   13.50   11.90
   0 -16  -2   21.90   16.40
 -16  16  -2   27.90   22.80
  16   0  -2   27.50   17.80
 -16  16  -2    9.20   16.90
 -16  16  -2    5.20   19.10
   0 -16  -2   18.20   11.40
   0 -16  -2   -5.90   15.20
  16   0  -2   23.40   14.90
   0 -16  -2   -9.30   14.30
  16   0  -2   47.20   18.90
 -16  16  -2   12.50   15.40
   0  16   2    9.30   16.80
 -16   0   2   12.10   12.50
  16 -16   2   25.20   16.30
 -16   0   2   21.50   20.10
  16 -16   2   26.60   15.60
   0  16   2   18.10   14.30
 -16   0   2   14.20   14.70
   0  16   2   15.90   13.70
  16 -16   2    9.70   11.20
 -16   0   2   19.40   18.20
 -16  19  -2  143.89   33.10
 -16  19  -2   87.29   34.10
  -3 -16  -2  107.89   30.20
  19  -3  -2   63.19   23.40
 -16  19  -2   93.29   30.30
  -3 -16  -2   73.89   18.40
  19  -3  -2  156.28   33.60
  -3 -16  -2   93.59   28.30
 -16  19  -2  129.09   36.60
  19  -3  -2   83.19   22.40
   3  16   2   97.79   25.20
 -19   3   2   98.49   24.50
 -19   3   2   90.29   31.40
   3  16   2  159.28   32.40
 -19   3   2  113.49   30.20
  16 -19   2   77.19   27.30
  16 -19   2   82.89   23.00
 -19   3   2  110.49   26.80
 -16  22  -2  -13.50   18.10
  22  -6  -2  -12.60   14.70
 -16  22  -2  -12.60   20.60
  -6 -16  -2    3.90   19.50
  22  -6  -2   -9.30   14.30
  -6 -16  -2   28.90   14.00
  22  -6  -2   11.20   18.30
  -6 -16  -2  -10.00   22.20
 -16  22  -2   -7.80   23.80
 -22   6   2    1.80   18.90
 -22   6   2    3.00   24.60
 -22   6   2  -17.60   16.70
 -22   6   2   48.70   22.10
  16 -22   2  -16.60   16.10
   6  16   2   -1.70   19.00
  16 -22   2    3.50   24.60
  16 -22   2   18.50   15.50
 -16  25  -2   -5.20   29.10
 -16  25  -2   38.70   33.40
  25  -9  -2   34.70   26.60
  25  -9  -2   10.20   22.60
  -9 -16  -2    7.50   21.20
  -9 -16  -2   15.20   23.70
 -16  25  -2    5.40   22.30
   9  16   2    2.40   19.90
 -25   9   2   22.10   29.20
  16 -25   2   40.00   27.70
 -25   9   2   -7.60   21.00
 -25   9   2    7.50   22.90
  16 -25   2   13.50   17.70
 -25   9   2    5.80   26.20
  16 -25   2   23.40   32.60
 -17  -9  -2   52.09   31.80
 -17  -9  -2   52.79   24.80
  -9  26  -2   46.80   35.60
  26 -17  -2   85.49   36.00
  26 -17  -2   63.49   31.50
  -9  26  -2  166.38   48.20
  17   9   2   70.49   33.90
   9 -26   2  153.78   42.40
   9 -26   2  142.79   45.20
  17   9   2  103.59   33.90
 -26  17   2   42.60   32.00
 -26  17   2  127.69   40.30
 -26  17   2  112.69   35.20
   9 -26   2   90.19   40.80
 -17  -6  -2  675.53   69.19
 -17  -6  -2  641.14   73.29
 -17  -6  -2  674.13   68.49
  23 -17  -2  643.54   80.29
 -17  -6  -2  614.34   74.49
  -6  23  -2  745.03   82.79
  23 -17  -2  646.14   75.99
  23 -17  -2  612.14   69.39
  -6  23  -2  785.72   90.29
  17   6   2  651.43   70.39
   6 -23   2  581.14   58.59
 -23  17   2  586.44   78.89
   6 -23   2  505.85   71.69
 -23  17   2  659.83   72.79
 -23  17   2  663.83   81.59
   6 -23   2  649.74   75.99
  17   6   2  521.35   65.69
  17   6   2  627.74   71.69
 -23  17   2  641.74   79.19
 -17  -3  -2   14.40   21.20
  -3  20  -2  -10.30   17.70
  -3  20  -2   24.30   19.00
  20 -17  -2   -3.30   15.60
 -17  -3  -2  -16.30   14.70
  20 -17  -2   -7.50   14.20
  -3  20  -2   25.80   14.00
 -17  -3  -2  -13.00   14.50
 -17  -3  -2    3.90   16.50
  20 -17  -2  -11.40   13.90
 -20  17   2   44.40   19.60
 -20  17   2   23.70   25.30
   3 -20   2   -5.50   19.70
 -20  17   2   -3.80   16.50
 -20  17   2   11.30   20.40
   3 -20   2    9.50   22.70
  17   3   2   18.60   17.50
  17   3   2   -0.20   16.30
   3 -20   2    6.10   10.40
  17   3   2    1.90   14.80
   3 -20   2   14.30   18.50
 -20  17   2   -0.50   22.10
  17 -17  -2   -6.70   10.80
  17 -17  -2   26.60   16.00
   0  17  -2   36.30   19.80
  17 -17  -2   24.00   21.40
   0  17  -2    4.90   16.70
 -17   0  -2   11.60   16.40
   0  17  -2   14.80   13.20
 -17   0  -2   31.70   18.30
 -17   0  -2   31.20   15.90
 -17   0  -2   31.80   19.60
   0 -17   2   17.00   17.80
 -17  17   2   13.90   19.80
 -17  17   2   30.70   23.80
 -17  17   2   33.80   21.00
  17   0   2   40.10   19.10
  17   0   2   10.90   16.40
 -17  17   2   19.20   18.50
  17   0   2   32.20   17.80
   0 -17   2   17.50   17.90
   0 -17   2   74.19   27.60
   0 -17   2   44.40   13.80
 -17   3  -2  464.25   52.19
   3  14  -2  538.55   48.30
   3  14  -2  619.64   63.09
  14 -17  -2  575.44   62.39
 -17   3  -2  636.64   51.39
  14 -17  -2  554.84   48.40
  14 -17  -2  583.84   43.80
 -17   3  -2  678.63   69.49
   3  14  -2  630.34   53.59
  14 -17  -2  576.84   67.99
 -17   3  -2  595.44   65.19
 -14  17   2  654.13   69.69
  17  -3   2  616.14   63.39
  -3 -14   2  596.74   45.70
 -14  17   2  609.24   67.69
  -3 -14   2  511.05   59.89
 -14  17   2  590.64   69.69
  -3 -14   2  508.85   48.00
  -3 -14   2  546.65   55.59
  17  -3   2  530.35   46.20
 -14  17   2  590.34   62.49
  17  -3   2  723.83   56.49
 -17   6  -2   92.39   21.00
   6  11  -2   59.19   16.00
 -17   6  -2   30.20   15.10
  11 -17  -2   53.59   21.40
   6  11  -2   47.30   18.00
 -17   6  -2   55.09   21.20
  11 -17  -2   57.69   17.10
  11 -17  -2   62.89   23.10
 -17   6  -2   65.69   25.10
 -17   6  -2   32.30   15.70
   6  11  -2   50.69   17.10
 -11  17   2   29.60   17.50
 -11  17   2   63.69   23.80
  -6 -11   2   58.09   18.50
  17  -6   2   82.29   22.80
 -11  17   2   70.89   24.40
  17  -6   2   77.89   21.80
  -6 -11   2   72.79   17.70
  -6 -11   2   66.59   21.40
  17  -6   2   68.59   16.30
  -6 -11   2   61.89   15.80
   9   8  -2  582.94   49.20
   8 -17  -2  471.75   54.79
 -17   9  -2  575.44   57.79
   8 -17  -2  427.36   55.89
 -17   9  -2  608.54   64.39
 -17   9  -2  512.75   53.19
   9   8  -2  561.14   52.59
   8 -17  -2  539.05   42.40
 -17   9  -2  499.65   51.69
 -17   9  -2  649.34   54.39
  17  -9   2  544.95   53.19
  -8  17   2  489.35   60.19
  17  -9   2  508.25   54.69
  -8  17   2  647.04   63.39
  -9  -8   2  433.46   52.19
  17  -9   2  556.64   39.90
  -9  -8   2  490.75   49.50
  -8  17   2  446.36   61.59
  -8  17   2  497.05   38.40
  -9  -8   2  562.54   43.80
  -9  -8   2  564.64   46.40
  12   5  -2   20.80   15.50
   5 -17  -2    6.00    9.20
  12   5  -2   -3.20   11.70
   5 -17  -2    8.80   13.80
 -17  12  -2   -8.80   12.70
 -17  12  -2   -1.20   14.10
 -17  12  -2    1.80   14.30
 -17  12  -2   -1.60    9.90
   5 -17  -2  -12.40   12.00
 -17  12  -2   -7.70   10.20
  -5  17   2    1.70   13.40
 -12  -5   2    7.30   14.00
  17 -12   2    1.20   12.40
 -12  -5   2   -2.40    9.90
 -12  -5   2   -8.10   11.30
  -5  17   2  -11.80   13.70
 -12  -5   2  -10.40    8.90
  -5  17   2    2.50    9.10
  17 -12   2   13.50   14.30
  17 -12   2   -6.00   10.60
 -17  15  -2  381.06   54.69
   2 -17  -2  392.56   34.50
   2 -17  -2  324.07   46.90
 -17  15  -2  374.26   45.40
   2 -17  -2  469.95   56.89
   2 -17  -2  327.77   46.70
  15   2  -2  403.46   48.60
 -17  15  -2  402.36   49.30
  15   2  -2  335.27   46.50
 -17  15  -2  349.77   51.99
  15   2  -2  359.46   45.10
 -17  15  -2  571.74   59.39
  -2  17   2  498.05   63.09
 -15  -2   2  388.56   49.40
  -2  17   2  471.75   46.80
 -15  -2   2  394.66   52.79
 -15  -2   2  400.26   45.60
  17 -15   2  396.16   50.29
  17 -15   2  446.06   55.09
 -15  -2   2  377.76   43.30
  -2  17   2  393.26   49.00
  17 -15   2  474.05   48.40
 -17  18  -2  287.47   49.00
  -1 -17  -2  282.27   32.70
  18  -1  -2  267.07   39.00
  -1 -17  -2  281.57   43.50
 -17  18  -2  193.08   44.20
  -1 -17  -2  270.47   45.70
 -17  18  -2  207.18   42.30
 -17  18  -2  320.67   47.20
  18  -1  -2  236.48   40.50
  -1 -17  -2  247.88   39.50
  18  -1  -2  267.67   41.70
   1  17   2  280.77   40.00
 -18   1   2  282.37   39.30
  17 -18   2  260.77   40.80
  17 -18   2  239.88   45.00
 -18   1   2  205.08   39.60
 -18   1   2  303.07   42.10
 -18   1   2  202.98   40.20
   1  17   2  229.58   42.90
   1  17   2  291.67   41.10
  17 -18   2  273.37   35.90
  -4 -17  -2   22.40   14.40
  21  -4  -2   15.40   16.10
 -17  21  -2   -9.00   18.40
  -4 -17  -2   11.10   21.70
 -17  21  -2   16.70   24.20
 -17  21  -2   28.80   28.50
  21  -4  -2   37.80   23.30
  21  -4  -2    1.40   17.20
  -4 -17  -2   26.00   21.80
  17 -21   2   19.80   24.00
   4  17   2   37.00   22.90
 -21   4   2   14.80   18.50
 -21   4   2   19.80   26.40
  17 -21   2   26.30   25.90
   4  17   2   48.10   21.80
 -21   4   2  -12.40   15.10
 -21   4   2   26.30   18.80
  17 -21   2   -2.70   16.10
 -17  24  -2   34.90   32.30
 -17  24  -2  -15.20   23.60
  -7 -17  -2  -11.70   19.30
  24  -7  -2  -11.90   24.10
  24  -7  -2    6.90   20.60
 -17  24  -2  -23.30   23.00
  -7 -17  -2  -13.30   18.60
  17 -24   2  -19.70   24.00
  17 -24   2  -54.09   21.40
   7  17   2  -35.40   14.90
 -24   7   2    5.70   19.70
  17 -24   2    5.20   17.40
 -24   7   2    5.60   22.00
 -24   7   2  -25.70   20.80
 -24   7   2    5.30   24.10
  27 -10  -2   80.79   34.90
 -17  27  -2  148.49   51.29
 -17  27  -2  120.89   47.90
  27 -10  -2   75.59   32.90
 -17  27  -2   80.99   38.90
 -10 -17  -2   54.39   37.00
 -27  10   2   28.70   36.00
 -27  10   2  107.09   41.20
  10  17   2  100.79   34.90
 -27  10   2   89.99   36.80
  17 -27   2   76.69   42.30
  17 -27   2   90.49   42.90
  25 -18  -2   25.40   27.30
  -7  25  -2   28.60   31.80
 -18  -7  -2   59.39   24.30
  25 -18  -2   33.80   23.90
  25 -18  -2   51.89   30.60
 -18  -7  -2    3.00   25.70
  -7  25  -2   46.20   30.10
 -25  18   2   21.10   22.50
   7 -25   2   35.40   33.70
 -25  18   2    5.10   24.40
   7 -25   2   15.20   30.00
  18   7   2   22.30   25.90
  18   7   2    4.10   22.80
 -25  18   2  -17.30   26.00
   7 -25   2   89.09   32.80
  -4  22  -2  562.74   74.99
  22 -18  -2  444.16   64.49
  22 -18  -2  511.25   58.19
  -4  22  -2  484.85   65.09
 -18  -4  -2  520.95   65.29
  22 -18  -2  428.76   59.59
 -18  -4  -2  327.77   50.19
 -18  -4  -2  616.74   71.99
 -18  -4  -2  475.25   56.89
  18   4   2  560.94   63.99
   4 -22   2  475.65   49.50
 -22  18   2  319.27   60.79
   4 -22   2  543.95   70.09
 -22  18   2  489.05   67.79
   4 -22   2  295.97   54.69
 -22  18   2  431.06   58.49
 -22  18   2  517.85   67.39
  18   4   2  543.45   64.49
   4 -22   2  480.95   62.19
  18   4   2  523.35   64.09
  -1  19  -2  280.97   37.50
 -18  -1  -2  258.17   39.60
  19 -18  -2  237.28   35.70
 -18  -1  -2  345.57   46.30
  19 -18  -2  281.57   45.60
 -18  -1  -2  365.96   52.19
  19 -18  -2  223.28   39.10
  -1  19  -2  215.58   38.70
  -1  19  -2  237.68   46.10
 -18  -1  -2  237.18   45.00
   1 -19   2  257.97   33.60
   1 -19   2  224.28   40.80
 -19  18   2  178.98   36.30
  18   1   2  297.47   47.50
   1 -19   2  360.56   49.50
  18   1   2  256.57   40.60
   1 -19   2  274.87   48.30
  18   1   2  239.98   42.50
 -19  18   2  255.07   47.50
 -19  18   2  296.07   53.09
 -19  18   2  274.47   45.40
 -18   2  -2   -7.50   16.30
   2  16  -2    4.40   13.80
   2  16  -2   14.30   17.90
  16 -18  -2    7.30   12.30
 -18   2  -2   -5.90   14.00
  16 -18  -2   -9.50   14.10
 -18   2  -2   19.60   15.90
   2  16  -2   31.90   16.10
 -18   2  -2   38.60   20.60
  18  -2   2  -20.40   10.80
  18  -2   2   40.00   18.20
  -2 -16   2    3.50   10.90
  18  -2   2    5.70   14.60
  -2 -16   2   28.90   19.00
 -16  18   2    8.40   19.40
  -2 -16   2   28.20   19.60
 -16  18   2  -17.40   15.10
 -16  18   2  -13.40   13.30
 -16  18   2   29.00   25.30
   5  13  -2  883.21   67.29
 -18   5  -2  915.21   68.29
   5  13  -2  998.70   64.89
 -18   5  -2  943.91   75.79
  13 -18  -2  807.62   62.29
 -18   5  -2  877.71   75.19
 -18   5  -2  854.51   66.79
  13 -18  -2  830.32   82.69
  13 -18  -2  860.01   73.19
  -5 -13   2  937.51   73.29
 -13  18   2  852.01   84.69
  18  -5   2  803.32   70.89
  -5 -13   2  900.21   66.89
  18  -5   2  721.13   65.09
 -13  18   2  923.51   74.79
  18  -5   2  881.21   62.19
 -13  18   2  758.82   85.09
  -5 -13   2  772.82   59.19
 -18   8  -2  -16.50   12.50
  10 -18  -2   -6.90    8.20
  10 -18  -2   26.40   15.60
  10 -18  -2    7.10   15.30
 -18   8  -2    3.70   15.10
   8  10  -2   -4.00   12.40
 -18   8  -2    6.50   13.70
 -18   8  -2   -3.50   11.70
 -18   8  -2    3.90   14.60
   8  10  -2    3.10   12.60
  18  -8   2  -12.20    9.90
  -8 -10   2   -0.90   12.50
 -10  18   2    6.30   19.10
  -8 -10   2    0.00    9.60
 -10  18   2   12.10   15.30
  18  -8   2    9.40   13.30
  18  -8   2   -0.90    9.00
  -8 -10   2    7.30   17.30
  -8 -10   2   15.30   11.90
 -10  18   2   -9.90   17.80
 -18  11  -2  157.28   32.30
  11   7  -2  108.29   25.90
 -18  11  -2  151.88   28.80
   7 -18  -2  115.09   21.60
  11   7  -2  123.59   27.40
 -18  11  -2   83.99   25.60
   7 -18  -2  153.88   34.60
 -18  11  -2  180.58   33.10
  18 -11   2  142.59   30.10
  -7  18   2  149.09   22.30
  18 -11   2  201.78   33.30
 -11  -7   2  155.28   27.40
  18 -11   2  133.59   25.60
  -7  18   2  137.29   33.30
 -11  -7   2  152.38   31.10
 -11  -7   2  107.79   22.70
 -11  -7   2  142.59   24.50
  -7  18   2   98.69   27.40
  14   4  -2   21.20   16.10
   4 -18  -2    2.20   16.90
 -18  14  -2   20.10   18.60
 -18  14  -2   -6.60   15.20
   4 -18  -2    2.00    9.70
   4 -18  -2   17.60   18.70
  14   4  -2   16.80   13.70
 -18  14  -2   23.10   14.50
  14   4  -2   25.00   15.20
 -18  14  -2  -13.90   13.10
   4 -18  -2    4.50   18.30
 -18  14  -2    5.90   14.70
 -14  -4   2   32.00   16.40
 -14  -4   2    8.60   13.80
 -14  -4   2  -12.00   10.80
  18 -14   2   28.50   18.20
 -14  -4   2    5.40   15.00
  -4  18   2   23.70   18.90
  18 -14   2    3.00   12.30
  18 -14   2   21.80   13.20
  -4  18   2    0.20   17.30
  -4  18   2   21.50   11.80
   1 -18  -2  436.16   55.09
  17   1  -2  500.85   53.59
  17   1  -2  531.65   59.39
   1 -18  -2  446.06   56.09
 -18  17  -2  473.35   60.89
 -18  17  -2  493.95   56.29
  17   1  -2  432.26   53.89
 -18  17  -2  417.56   65.89
 -18  17  -2  473.05   60.29
   1 -18  -2  502.25   59.89
   1 -18  -2  464.35   39.90
 -17  -1   2  422.26   58.39
  18 -17   2  411.66   53.79
 -17  -1   2  463.15   57.09
 -17  -1   2  441.06   50.19
  18 -17   2  328.87   51.19
  -1  18   2  449.46   60.49
  -1  18   2  581.94   48.10
  -1  18   2  444.16   54.29
 -17  -1   2  544.05   56.49
  18 -17   2  442.86   49.10
  20  -2  -2  252.67   43.20
  20  -2  -2  239.08   42.10
 -18  20  -2  301.37   55.69
 -18  20  -2  295.97   51.39
 -18  20  -2  248.08   44.70
 -18  20  -2  233.58   50.79
  20  -2  -2  246.78   39.20
  -2 -18  -2  310.47   40.50
  -2 -18  -2  298.27   49.40
  -2 -18  -2  350.26   50.59
  18 -20   2  278.37   42.10
   2  18   2  267.27   42.10
 -20   2   2  290.07   49.00
 -20   2   2  233.98   37.70
   2  18   2  263.47   39.70
 -20   2   2  254.07   47.60
 -20   2   2  275.27   42.50
  18 -20   2  312.57   51.89
 -18  23  -2    8.20   23.30
  -5 -18  -2  -27.10   19.20
  -5 -18  -2   33.60   20.70
  23  -5  -2   14.40   20.00
 -18  23  -2   -9.50   23.30
  23  -5  -2   26.20   18.90
 -18  23  -2   -8.70   26.10
  23  -5  -2  -13.90   18.70
 -23   5   2    3.20   19.00
  18 -23   2  -11.80   22.10
 -23   5   2    0.80   24.30
   5  18   2    0.90   17.10
 -23   5   2   -4.60   23.10
  18 -23   2    6.10   16.80
  18 -23   2   24.50   22.20
 -23   5   2  -15.30   27.70
  -8 -18  -2  706.83   76.99
 -18  26  -2  604.74   84.49
  26  -8  -2  603.44   78.09
  -8 -18  -2  607.44   82.29
 -18  26  -2  758.82   94.39
 -18  26  -2  586.74   90.39
  26  -8  -2  593.04   75.29
   8  18   2  657.23   74.19
  18 -26   2  702.83   86.49
 -26   8   2  674.63   77.89
  18 -26   2  548.55   81.99
 -26   8   2  508.55   82.99
 -26   8   2  513.25   82.09
  24 -19  -2  392.56   59.89
 -19  -5  -2  408.06   65.29
 -19  -5  -2  395.16   54.49
  -5  24  -2  508.65   67.09
  -5  24  -2  485.15   73.09
  24 -19  -2  381.06   61.49
 -19  -5  -2  536.65   69.69
  24 -19  -2  247.08   45.70
   5 -24   2  318.27   56.69
  19   5   2  464.25   62.19
   5 -24   2  408.56   63.59
  19   5   2  488.65   61.89
 -24  19   2  286.37   60.39
 -24  19   2  335.77   56.49
 -24  19   2  354.96   60.19
   5 -24   2  343.47   59.79
 -24  19   2  282.17   58.19
  19   5   2  377.86   56.79
 -19  -2  -2  162.08   38.30
  -2  21  -2   79.39   32.10
  21 -19  -2  100.29   32.20
 -19  -2  -2   61.49   24.10
 -19  -2  -2  119.79   35.00
  -2  21  -2   54.59   24.80
 -19  -2  -2   87.29   26.90
  21 -19  -2  160.48   30.20
  21 -19  -2  111.59   32.90
 -21  19   2   82.09   33.90
   2 -21   2  142.19   26.40
  19   2   2   97.19   31.00
 -21  19   2   68.39   35.40
 -21  19   2  124.09   37.60
  19   2   2  119.59   30.40
   2 -21   2   81.49   29.60
  19   2   2   52.19   24.80
   2 -21   2   23.60   25.50
   2 -21   2  101.89   33.20
 -19   1  -2  215.18   37.00
 -19   1  -2  235.88   45.40
  18 -19  -2  259.97   41.40
 -19   1  -2  247.98   52.99
 -19   1  -2  270.57   45.90
  18 -19  -2  236.38   43.60
   1  18  -2  278.07   41.50
   1  18  -2  245.38   36.90
  19  -1   2  212.78   41.30
 -18  19   2  143.89   39.80
 -18  19   2  243.48   49.30
  -1 -18   2  238.18   39.50
 -18  19   2  223.38   43.00
 -18  19   2  255.27   50.69
  19  -1   2  233.98   42.00
  -1 -18   2  185.68   40.40
  19  -1   2  195.48   36.30
  -1 -18   2  227.68   32.70
  15 -19  -2  259.37   35.90
  15 -19  -2  253.77   42.20
 -19   4  -2  337.07   44.20
  15 -19  -2  283.27   47.80
   4  15  -2  266.87   37.20
   4  15  -2  286.07   41.30
 -19   4  -2  225.58   44.40
 -19   4  -2  311.27   41.70
 -19   4  -2  243.88   44.90
  -4 -15   2  250.07   39.40
  19  -4   2  293.37   44.90
 -15  19   2  264.17   44.40
  -4 -15   2  334.57   37.60
  -4 -15   2  292.67   46.10
 -15  19   2  289.07   50.49
  19  -4   2  282.17   37.00
 -15  19   2  211.78   45.40
  19  -4   2  292.47   43.70
 -19   7  -2   14.50   15.90
  12 -19  -2  -14.00   15.00
 -19   7  -2   42.20   22.00
 -19   7  -2    4.10   19.00
  12 -19  -2   -1.60   15.50
  12 -19  -2   20.40   13.60
   7  12  -2    4.60   15.00
 -19   7  -2   10.10   16.90
   7  12  -2    5.90   13.60
  -7 -12   2    9.50   11.60
 -12  19   2   18.50   22.90
  19  -7   2   10.10   13.40
  19  -7   2    1.20   10.80
  -7 -12   2   11.10   14.90
  -7 -12   2   -4.00   15.80
 -12  19   2  -10.20   14.70
 -12  19   2   -3.20   15.50
  19  -7   2    6.40   14.70
 -19  10  -2  282.47   40.40
   9 -19  -2  316.37   48.20
 -19  10  -2  281.87   41.90
 -19  10  -2  334.07   44.10
 -19  10  -2  267.07   42.90
   9 -19  -2  227.68   40.70
   9 -19  -2  351.06   37.10
  10   9  -2  289.47   41.40
 -19  10  -2  292.27   48.90
  10   9  -2  339.57   42.40
  -9  19   2  218.48   42.40
 -10  -9   2  393.16   43.80
  19 -10   2  288.47   44.30
 -10  -9   2  281.37   44.00
  19 -10   2  283.07   39.90
  -9  19   2  257.57   47.60
  -9  19   2  325.97   49.40
 -10  -9   2  291.67   37.50
 -10  -9   2  349.27   39.90
  19 -10   2  370.26   49.20
  13   6  -2  758.52   63.89
 -19  13  -2  676.43   61.99
   6 -19  -2  797.42   57.79
   6 -19  -2  939.31   74.19
 -19  13  -2  692.93   73.99
 -19  13  -2  929.21   75.59
   6 -19  -2  731.93   78.09
  13   6  -2  809.72   66.49
 -19  13  -2  854.41   73.39
  -6  19   2  805.12   85.69
 -13  -6   2  847.32   62.89
  -6  19   2  830.22   70.49
  19 -13   2  861.61   61.99
  19 -13   2  713.23   64.89
  -6  19   2  806.32   57.39
 -13  -6   2  926.51   71.89
 -13  -6   2  784.32   60.59
  19 -13   2  847.62   71.99
 -13  -6   2  627.34   68.49
  16   3  -2  360.66   48.70
  16   3  -2  386.96   48.00
   3 -19  -2  392.06   51.89
 -19  16  -2  293.27   50.19
 -19  16  -2  290.97   53.59
  16   3  -2  428.76   53.19
 -19  16  -2  364.26   46.10
   3 -19  -2  470.55   59.19
   3 -19  -2  319.07   50.29
 -19  16  -2  362.86   52.99
   3 -19  -2  365.36   38.30
 -19  16  -2  416.26   51.09
 -16  -3   2  448.56   48.40
  -3  19   2  380.26   51.69
  -3  19   2  517.85   65.29
  19 -16   2  339.57   51.19
  19 -16   2  463.65   50.99
  19 -16   2  321.27   49.40
 -16  -3   2  447.36   49.99
  -3  19   2  424.06   45.70
 -16  -3   2  335.17   48.60
 -16  -3   2  468.15   58.89
 -19  19  -2   68.49   32.30
 -19  19  -2   43.10   24.80
   0 -19  -2   21.60   21.30
 -19  19  -2   54.39   26.70
 -19  19  -2   37.00   24.00
  19   0  -2   48.80   25.40
  19   0  -2   28.80   20.00
  19   0  -2   83.79   26.80
   0 -19  -2   29.80   24.50
   0 -19  -2   49.50   24.60
 -19   0   2   82.09   30.00
   0  19   2   23.50   20.80
  19 -19   2  106.39   32.30
   0  19   2  108.49   33.00
 -19   0   2   99.09   25.00
   0  19   2   31.50   20.60
 -19   0   2   54.49   24.40
  19 -19   2   87.89   23.50
 -19   0   2   51.69   26.00
  19 -19   2   74.89   25.90
  -3 -19  -2  259.47   48.50
  22  -3  -2  365.36   53.79
  22  -3  -2  281.17   43.80
  22  -3  -2  280.57   49.80
 -19  22  -2  280.57   55.89
 -19  22  -2  323.47   62.89
  -3 -19  -2  279.67   46.50
 -19  22  -2  212.58   45.90
 -22   3   2  292.37   47.80
  19 -22   2  383.96   49.10
  19 -22   2  247.28   53.19
 -22   3   2  200.38   46.10
   3  19   2  294.37   44.60
  19 -22   2  230.48   48.20
 -22   3   2  318.37   56.59
  -6 -19  -2   -3.40   22.10
  25  -6  -2    5.20   23.30
 -19  25  -2   32.60   32.30
 -19  25  -2   22.30   32.80
  -6 -19  -2  -19.40   20.20
 -19  25  -2   31.70   28.90
  25  -6  -2   -0.70   19.40
  19 -25   2   -7.80   19.20
  19 -25   2  -23.90   25.10
  19 -25   2   16.50   28.90
 -25   6   2  -10.20   25.60
 -25   6   2  -11.40   23.30
 -25   6   2   47.80   24.50
   6  19   2   34.80   24.60
  -6  26  -2  170.68   45.00
 -20  -6  -2  157.68   34.80
  -6  26  -2  176.58   49.70
 -20  -6  -2  141.69   46.50
 -20  -6  -2  109.49   57.89
  26 -20  -2  139.59   43.60
  26 -20  -2   87.89   36.70
  26 -20  -2  132.79   37.40
 -26  20   2  259.47   49.80
   6 -26   2  181.88   48.20
  20   6   2  135.89   41.10
 -26  20   2  131.59   42.10
  20   6   2  183.78   43.10
   6 -26   2   69.49   36.10
   6 -26   2  257.27   54.09
 -26  20   2  132.69   48.20
  -3  23  -2    5.00   28.90
 -20  -3  -2   40.30   24.50
 -20  -3  -2   -9.20   23.30
  23 -20  -2    0.60   26.20
 -20  -3  -2   15.40   26.80
  -3  23  -2    7.00   20.60
 -20  -3  -2  -12.20   26.90
  23 -20  -2   32.00   26.30
  20   3   2   12.70   21.70
 -23  20   2   32.30   30.80
 -23  20   2    5.50   28.90
  20   3   2  -34.50   18.40
   3 -23   2    0.90   26.30
  20   3   2   -5.70   19.40
   3 -23   2    5.20   23.80
 -23  20   2    7.50   30.30
   0  20  -2  253.17   39.40
  20 -20  -2  226.48   46.70
 -20   0  -2  287.07   50.49
   0  20  -2  231.68   43.50
 -20   0  -2  288.37   44.10
  20 -20  -2  283.77   46.00
 -20   0  -2  260.97   42.10
 -20   0  -2  263.07   50.49
  20   0   2  144.19   36.90
   0 -20   2  277.77   44.20
   0 -20   2  299.27   51.39
 -20  20   2  349.17   54.69
  20   0   2  244.88   41.70
  20   0   2  305.47   50.99
 -20  20   2  215.98   47.80
   0 -20   2  253.17   35.10
 -20  20   2  426.06   66.39
 -20  20   2  234.08   45.50
 -20   3  -2   39.30   20.20
   3  17  -2   18.60   16.50
   3  17  -2   -0.90   15.40
  17 -20  -2   33.10   17.80
 -20   3  -2    6.70   20.50
 -20   3  -2   34.90   24.10
 -20   3  -2   15.20   16.60
  17 -20  -2   -9.80   20.80
  17 -20  -2   -3.90   21.60
  20  -3   2    0.10   30.50
 -17  20   2   10.30   22.80
  20  -3   2   29.00   20.30
  -3 -17   2   32.20   13.90
  -3 -17   2   -6.90   15.20
  20  -3   2   12.10   16.80
  -3 -17   2    8.80   20.50
 -17  20   2   39.70   29.50
 -17  20   2   30.60   28.80
 -17  20   2   27.40   23.00
  14 -20  -2   10.30   19.90
  14 -20  -2    2.60   12.90
 -20   6  -2   -1.30   17.20
  14 -20  -2  -11.10   19.10
   6  14  -2  -11.90   13.30
 -20   6  -2    6.70   16.00
 -20   6  -2    0.30   15.90
 -20   6  -2  -20.20   19.00
  20  -6   2    7.70   16.30
 -14  20   2  -13.10   19.50
 -14  20   2   10.80   21.50
  20  -6   2   11.80   12.20
  -6 -14   2    4.40   16.40
  20  -6   2  -13.90   11.70
 -14  20   2  -13.00   14.10
  -6 -14   2    6.70   11.50
  -6 -14   2   -4.20   14.00
   9  11  -2  184.58   34.30
 -20   9  -2  224.58   46.10
   9  11  -2  198.48   32.80
 -20   9  -2  164.48   31.10
  11 -20  -2  177.98   27.80
 -20   9  -2  209.28   36.80
 -20   9  -2  107.99   32.30
  11 -20  -2  116.99   34.50
  11 -20  -2  151.98   33.30
  -9 -11   2  169.98   35.20
 -11  20   2  225.38   45.30
 -11  20   2  232.08   49.10
 -11  20   2  133.89   32.90
  -9 -11   2  184.18   28.50
  20  -9   2  181.68   36.00
  20  -9   2   80.99   25.40
  -9 -11   2  233.18   35.30
 -20  12  -2  123.29   28.50
   8 -20  -2  117.29   31.00
  12   8  -2   94.39   27.30
   8 -20  -2  146.19   25.00
 -20  12  -2   74.29   27.30
  12   8  -2  139.39   29.60
   8 -20  -2  140.79   35.50
 -20  12  -2   74.29   27.80
 -20  12  -2  125.69   32.20
  20 -12   2  145.09   34.10
 -12  -8   2   88.09   29.30
  20 -12   2  187.98   35.00
 -12  -8   2  181.68   29.30
  20 -12   2   79.09   23.30
 -12  -8   2   86.09   24.90
 -12  -8   2  136.59   26.10
  -8  20   2   80.89   32.50
  -8  20   2   97.69   28.70
   5 -20  -2   44.00   24.70
   5 -20  -2   38.40   15.20
   5 -20  -2    0.70   20.60
 -20  15  -2   29.90   19.20
 -20  15  -2   82.49   28.90
   5 -20  -2   53.99   25.60
 -20  15  -2   56.99   28.90
  15   5  -2   43.60   22.00
 -20  15  -2   26.60   22.10
  15   5  -2   40.30   22.30
  15   5  -2   22.80   15.00
 -15  -5   2   34.50   17.60
 -15  -5   2   40.30   21.60
  -5  20   2   76.79   19.40
 -15  -5   2   53.39   19.30
  -5  20   2   42.30   22.80
  -5  20   2   51.39   26.80
  20 -15   2   25.40   20.30
 -15  -5   2   26.60   20.70
  20 -15   2   24.70   17.00
 -20  18  -2    2.80   18.50
   2 -20  -2    9.00   19.00
 -20  18  -2   13.30   24.80
  18   2  -2    8.40   17.40
   2 -20  -2    3.30   18.60
 -20  18  -2    6.00   20.30
  18   2  -2  -16.40   15.90
   2 -20  -2   36.50   27.20
 -20  18  -2   12.40   23.40
  18   2  -2   35.30   20.50
 -18  -2   2   11.10   17.20
  -2  20   2   40.60   22.10
  -2  20   2    3.60   15.80
 -18  -2   2   14.20   22.00
  20 -18   2    8.10   14.90
  -2  20   2  -10.10   20.60
 -18  -2   2   -8.40   20.10
 -18  -2   2    8.40   15.50
  20 -18   2    3.40   18.90
  20 -18   2  -10.60   15.30
 -20  21  -2  -37.40   24.00
 -20  21  -2   -8.00   28.10
  21  -1  -2    6.20   20.00
  -1 -20  -2   11.60   19.60
  21  -1  -2  -10.90   14.90
 -20  21  -2   -5.30   22.10
  21  -1  -2    4.10   20.80
 -20  21  -2    4.50   21.00
  -1 -20  -2   12.70   25.90
   1  20   2  -25.60   12.80
  20 -21   2   -1.70   16.70
 -21   1   2    3.00   22.20
 -21   1   2    6.90   17.00
 -21   1   2   17.10   23.00
  20 -21   2    0.30   20.10
   1  20   2   26.80   21.20
  24  -4  -2  142.39   34.00
  -4 -20  -2  103.99   36.50
  24  -4  -2  161.88   42.60
  24  -4  -2   53.09   28.00
 -20  24  -2   75.89   41.20
  -4 -20  -2  205.58   40.40
 -20  24  -2   20.10   29.90
 -20  24  -2  106.99   37.50
  20 -24   2   70.29   33.50
 -24   4   2   91.39   30.90
   4  20   2   65.89   27.00
  20 -24   2   77.89   31.10
  20 -24   2   60.49   32.40
 -24   4   2   85.29   38.20
 -24   4   2   89.89   38.20
  -4  25  -2   21.30   24.70
  25 -21  -2  -24.80   20.30
  25 -21  -2   61.49   35.70
 -21  -4  -2  -15.40   29.20
 -21  -4  -2  -10.60   21.30
 -21  -4  -2   -9.80   20.20
  21   4   2    5.30   25.40
  21   4   2   26.60   23.70
  21   4   2   -5.80   23.10
 -25  21   2   66.39   40.50
 -25  21   2   11.20   28.30
   4 -25   2   16.50   27.80
 -25  21   2  -23.90   27.70
   4 -25   2   -6.80   28.60
 -21  -1  -2   62.29   24.40
  22 -21  -2   28.80   24.30
  22 -21  -2   17.70   27.20
  -1  22  -2    1.90   20.30
 -21  -1  -2   58.39   32.50
 -21  -1  -2  -14.40   19.70
 -21  -1  -2  -14.80   14.20
 -22  21   2   10.70   31.90
 -22  21   2   36.70   35.40
  21   1   2   28.60   26.80
   1 -22   2   10.60   23.50
  21   1   2   17.90   19.80
 -22  21   2   25.20   31.10
   1 -22   2   35.40   31.40
  21   1   2   42.70   25.10
 -21   2  -2   26.00   18.80
  19 -21  -2   -4.40   17.10
 -21   2  -2  -23.50   14.50
   2  19  -2   15.30   17.60
  19 -21  -2  -20.80   16.90
 -21   2  -2   -8.00   20.80
 -21   2  -2    2.00   23.00
  19 -21  -2    2.70   22.60
   2  19  -2    3.50   16.50
  -2 -19   2  -18.70   17.10
  21  -2   2  -20.80   15.80
  -2 -19   2    9.60   14.00
  21  -2   2   10.20   20.50
 -19  21   2   18.90   28.20
 -19  21   2   19.30   29.40
  21  -2   2   11.90   18.90
 -19  21   2    5.40   20.40
  -2 -19   2    5.40   22.00
 -19  21   2   -7.90   20.50
 -21   5  -2   90.59   30.90
 -21   5  -2   44.60   25.80
  16 -21  -2  153.08   36.80
  16 -21  -2  102.89   26.10
 -21   5  -2   59.59   24.00
   5  16  -2  165.78   32.60
  16 -21  -2  101.69   32.60
 -21   5  -2   73.19   25.70
  21  -5   2   61.69   25.60
 -16  21   2   88.19   34.60
  -5 -16   2  103.69   30.50
 -16  21   2   93.89   30.80
  -5 -16   2   96.99   26.20
  21  -5   2  129.59   33.70
 -16  21   2   86.69   36.00
  -5 -16   2  112.99   23.20
  21  -5   2   62.59   22.70
  13 -21  -2    2.50   12.30
  13 -21  -2   24.40   24.60
  13 -21  -2   11.50   22.40
 -21   8  -2   -1.30   12.50
 -21   8  -2   15.10   25.20
 -21   8  -2   20.80   19.50
   8  13  -2   -9.90   13.10
 -21   8  -2  -13.70   22.10
  21  -8   2   -6.20   13.70
  -8 -13   2   31.50   21.60
 -13  21   2   -8.80   18.00
  21  -8   2   11.80   16.40
 -13  21   2   22.70   24.10
  -8 -13   2    6.60   12.60
 -13  21   2    5.30   18.30
  -8 -13   2   10.00   16.70
  10 -21  -2  181.58   42.30
  11  10  -2  332.47   46.00
  10 -21  -2  322.37   49.30
  11  10  -2  276.07   41.10
 -21  11  -2  272.87   63.89
 -21  11  -2  359.16   48.60
 -21  11  -2  301.67   48.70
 -21  11  -2  240.98   41.00
  10 -21  -2  310.27   37.60
 -11 -10   2  300.07   39.10
 -11 -10   2  279.17   39.70
  21 -11   2  316.67   49.50
 -11 -10   2  277.77   46.80
  21 -11   2  240.98   39.80
 -10  21   2  332.67   53.09
 -11 -10   2  356.16   44.00
 -10  21   2  290.57   53.59
  21 -11   2  318.77   48.00
 -10  21   2  292.17   50.89
   7 -21  -2   61.69   27.10
   7 -21  -2   57.89   18.10
 -21  14  -2   13.40   18.20
  14   7  -2   89.19   24.30
  14   7  -2   49.60   24.00
 -21  14  -2   30.20   23.20
 -21  14  -2   34.40   24.50
  14   7  -2   74.29   24.20
 -21  14  -2   58.39   26.30
   7 -21  -2    8.90   23.20
  -7  21   2   39.80   28.30
  21 -14   2   10.00   18.60
 -14  -7   2   40.90   19.70
  21 -14   2   41.10   20.40
 -14  -7   2   54.79   20.50
 -14  -7   2   47.20   22.00
  -7  21   2   53.19   25.10
 -14  -7   2   60.89   24.80
  21 -14   2   49.30   19.00
 -21  17  -2   82.89   30.20
  17   4  -2  116.39   29.40
 -21  17  -2  171.88   37.30
 -21  17  -2  113.39   33.40
   4 -21  -2   84.59   31.20
  17   4  -2  169.78   34.70
   4 -21  -2  188.08   40.00
   4 -21  -2   69.69   29.40
  17   4  -2  126.19   33.00
 -21  17  -2   87.79   36.20
  21 -17   2  121.19   32.50
 -17  -4   2  129.79   30.30
  -4  21   2  157.48   28.30
  21 -17   2  140.69   31.20
  -4  21   2   70.29   32.00
  -4  21   2  150.48   36.40
  21 -17   2   74.89   29.50
 -17  -4   2  197.38   40.80
 -17  -4   2   98.79   30.60
 -21  20  -2   16.60   27.40
   1 -21  -2  -22.00   20.20
 -21  20  -2   12.60   27.50
   1 -21  -2   -9.60   19.80
 -21  20  -2   -5.40   19.20
 -21  20  -2   -2.10   23.60
  20   1  -2   -3.60   21.00
  20   1  -2   10.80   20.00
   1 -21  -2    7.80   21.90
  20   1  -2   -1.00   21.40
 -20  -1   2  -13.00   19.90
 -20  -1   2   24.60   24.80
  -1  21   2   18.40   23.80
  -1  21   2   -4.60   18.60
  21 -20   2    5.40   21.70
  -1  21   2    6.90   18.30
  21 -20   2   28.00   24.60
 -20  -1   2   -7.90   17.10
  -2 -21  -2   72.99   32.80
  23  -2  -2   52.29   26.50
 -21  23  -2    9.60   23.50
  -2 -21  -2    6.20   22.10
 -21  23  -2   36.70   33.20
  23  -2  -2   36.00   22.90
 -21  23  -2   59.19   41.10
  23  -2  -2   18.80   23.70
 -21  23  -2   15.40   30.70
   2  21   2   26.70   19.10
 -23   2   2   19.00   22.40
  21 -23   2   43.00   23.80
  21 -23   2   36.60   32.30
  21 -23   2   10.70   27.60
 -23   2   2   18.50   30.60
 -23   2   2   19.00   24.80
  24 -22  -2   45.80   24.80
 -22  -2  -2  115.69   39.30
  -2  24  -2   20.30   25.00
  24 -22  -2   62.49   37.50
 -22  -2  -2   78.89   27.50
 -22  -2  -2   66.69   38.50
  22   2   2   48.40   26.70
   2 -24   2   42.30   33.70
 -24  22   2   52.49   38.30
  22   2   2   53.89   28.00
  22   2   2   54.39   33.00
 -24  22   2   31.10   36.10
 -24  22   2   -2.70   30.80
   2 -24   2   62.29   31.30
  21 -22  -2   32.00   27.70
   1  21  -2   23.30   18.60
 -22   1  -2   26.10   20.80
   1  21  -2  -32.00   16.40
 -22   1  -2   34.10   32.10
  21 -22  -2   27.30   23.00
 -22   1  -2   19.50   21.00
 -22   1  -2    2.30   26.80
  21 -22  -2   37.40   28.70
  22  -1   2   59.29   27.70
  22  -1   2    3.80   24.80
  22  -1   2    7.70   19.40
 -21  22   2   15.10   32.20
 -21  22   2   51.49   29.60
 -21  22   2   82.79   38.50
  -1 -21   2   14.20   27.60
  -1 -21   2    7.20   22.20
 -21  22   2   58.09   33.40
  18 -22  -2   76.79   24.50
 -22   4  -2   43.40   26.80
 -22   4  -2   33.80   27.80
 -22   4  -2   36.40   23.80
 -22   4  -2   49.00   23.50
  18 -22  -2   68.49   31.40
  18 -22  -2   23.20   24.10
   4  18  -2   20.10   21.70
 -18  22   2   66.59   36.50
  -4 -18   2   40.00   23.70
  22  -4   2   26.80   20.80
 -18  22   2   74.19   35.10
  22  -4   2   50.69   25.90
  22  -4   2   54.79   24.90
  -4 -18   2   52.79   28.00
  -4 -18   2   58.09   20.30
 -18  22   2   54.89   32.00
   7  15  -2   42.30   25.30
 -22   7  -2   49.90   24.00
 -22   7  -2    8.10   20.40
  15 -22  -2   19.20   22.90
 -22   7  -2   17.90   27.80
 -22   7  -2   32.20   26.80
  15 -22  -2   47.50   19.30
  15 -22  -2   58.59   29.30
 -15  22   2   68.49   36.40
 -15  22   2   55.79   30.80
 -15  22   2   22.50   24.30
  -7 -15   2   25.60   24.10
  22  -7   2   12.70   20.10
  22  -7   2   16.40   19.00
  -7 -15   2   51.09   18.20
  -7 -15   2   58.89   24.10
  10  12  -2   92.29   27.90
 -22  10  -2  129.79   32.10
  12 -22  -2   53.59   29.90
  10  12  -2  113.59   27.60
  12 -22  -2  126.59   34.50
 -22  10  -2  118.29   36.40
 -22  10  -2   97.39   32.00
  12 -22  -2  128.09   26.40
 -22  10  -2  115.19   31.10
  22 -10   2   69.59   28.90
 -12  22   2  111.49   38.50
 -12  22   2   73.79   30.20
 -12  22   2   45.80   31.20
  22 -10   2   57.09   24.40
 -10 -12   2   95.49   29.40
 -10 -12   2   64.39   20.60
 -10 -12   2  131.89   29.10
  22 -10   2  113.49   31.70
   9 -22  -2   17.30   19.90
 -22  13  -2   -8.20   18.80
  13   9  -2   18.80   16.50
 -22  13  -2   31.30   25.00
  13   9  -2   50.49   23.20
   9 -22  -2   42.60   28.00
   9 -22  -2   36.60   27.40
 -22  13  -2   -5.60   21.80
 -22  13  -2    0.10   17.30
  13   9  -2   21.90   20.30
 -13  -9   2   59.39   25.60
  22 -13   2    4.70   17.00
 -13  -9   2   20.90   16.20
  22 -13   2   10.20   19.80
 -13  -9   2   16.90   15.60
  22 -13   2   12.90   18.70
  -9  22   2   47.90   27.40
  -9  22   2   -0.90   18.30
 -13  -9   2   15.00   19.60
 -22  16  -2  298.87   49.50
 -22  16  -2  293.17   49.10
  16   6  -2  331.77   50.19
   6 -22  -2  360.36   56.19
  16   6  -2  318.97   46.30
 -22  16  -2  353.56   61.29
 -22  16  -2  262.97   49.80
   6 -22  -2  322.07   56.79
  16   6  -2  358.66   50.29
   6 -22  -2  335.87   52.99
  22 -16   2  300.27   53.79
 -16  -6   2  426.96   57.79
 -16  -6   2  366.56   55.29
  -6  22   2  386.16   65.69
  22 -16   2  278.17   45.90
  -6  22   2  365.36   56.09
 -16  -6   2  399.46   50.59
 -22  19  -2  184.78   47.80
  19   3  -2  349.57   53.39
 -22  19  -2  403.36   61.29
   3 -22  -2  330.37   55.89
  19   3  -2  290.37   46.20
   3 -22  -2  366.46   58.59
 -22  19  -2  244.48   50.99
   3 -22  -2  282.97   50.59
  19   3  -2  386.46   53.69
 -19  -3   2  318.77   47.50
  22 -19   2  289.77   54.09
 -19  -3   2  284.77   52.19
  22 -19   2  390.86   56.99
  -3  22   2  326.97   57.59
  22 -19   2  375.36   51.29
  -3  22   2  327.07   53.19
 -19  -3   2  347.27   55.29
  22   0  -2  506.15   65.89
 -22  22  -2  449.16   70.29
 -22  22  -2  430.36   76.09
  22   0  -2  351.86   56.99
   0 -22  -2  467.35   68.89
  22   0  -2  400.96   55.79
   0 -22  -2  346.27   55.79
 -22  22  -2  456.05   72.49
  22 -22   2  494.95   69.99
 -22   0   2  490.35   61.19
 -22   0   2  509.55   72.49
  22 -22   2  412.46   59.59
   0  22   2  402.96   53.89
   0  22   2  593.94   70.99
 -22   0   2  370.26   62.09
  -3 -22  -2  191.38   42.70
  -3 -22  -2  150.48   43.60
 -22  25  -2  126.09   48.20
  25  -3  -2   68.89   31.80
  25  -3  -2  128.09   40.90
 -22  25  -2  216.08   54.49
  25  -3  -2  114.39   35.40
 -22  25  -2  158.48   47.70
 -25   3   2   66.39   39.60
  22 -25   2  101.39   41.30
  22 -25   2  165.28   48.80
 -25   3   2   73.59   31.30
  22 -25   2   91.99   31.90
   3  22   2  136.89   36.00
 -25   3   2  118.99   43.90
 -23   0  -2  -28.00   25.90
 -23   0  -2  -46.70   25.50
  23 -23  -2   -5.00   26.20
 -23   0  -2    4.20   21.20
   0  23  -2  -12.20   20.40
  23 -23  -2  -14.50   20.00
  23 -23  -2    8.90   29.30
  23   0   2  -19.90   16.40
 -23  23   2   22.10   36.50
  23   0   2  -20.10   21.40
   0 -23   2   -6.80   23.40
  23   0   2   -5.20   21.60
   0 -23   2   28.00   27.90
 -23  23   2   34.90   31.00
 -23  23   2    5.40   37.10
  20 -23  -2    9.40   18.60
 -23   3  -2    4.40   25.30
 -23   3  -2  -24.10   16.20
   3  20  -2    4.00   20.20
 -23   3  -2   10.40   20.20
 -23   3  -2  -18.20   24.10
  20 -23  -2  -18.00   23.90
  20 -23  -2   39.60   29.60
 -20  23   2   16.50   26.90
  23  -3   2    9.00   19.80
 -20  23   2  -24.20   28.60
  -3 -20   2   13.70   24.40
  23  -3   2   24.30   24.40
 -20  23   2   -4.00   26.70
  23  -3   2   10.40   18.30
  -3 -20   2  -11.00   19.20
 -23   6  -2  592.14   77.59
 -23   6  -2  712.63   74.69
 -23   6  -2  574.14   79.79
   6  17  -2  631.04   67.99
 -23   6  -2  547.15   65.19
  17 -23  -2  734.83   96.69
  17 -23  -2  698.13   80.49
  17 -23  -2  748.03   83.79
 -17  23   2  576.84   78.29
  23  -6   2  475.65   63.99
  23  -6   2  653.23   77.39
  -6 -17   2  635.44   76.19
  -6 -17   2  555.54   63.59
  -6 -17   2  535.55   55.89
 -17  23   2  639.44   89.69
 -17  23   2  581.64   75.09
   9  14  -2   -3.20   16.80
 -23   9  -2   37.70   20.70
  14 -23  -2  -10.10   20.70
 -23   9  -2   19.90   25.80
  14 -23  -2   -9.90   13.70
 -23   9  -2   -0.80   23.00
 -23   9  -2   14.20   19.50
  14 -23  -2  -10.60   18.90
  -9 -14   2   12.50   18.30
 -14  23   2  -10.10   19.90
  -9 -14   2   15.50   21.90
 -14  23   2   47.40   28.10
  23  -9   2   30.20   23.20
  -9 -14   2   16.90   15.40
  23  -9   2  -19.20   16.90
 -14  23   2  -11.10   25.40
  11 -23  -2  140.89   38.40
 -23  12  -2  185.38   37.70
  11 -23  -2  152.78   41.70
  12  11  -2  160.98   35.30
  12  11  -2  139.69   32.20
 -23  12  -2  119.89   36.70
 -23  12  -2   93.79   33.50
 -12 -11   2  111.79   25.50
 -11  23   2  122.09   38.80
 -12 -11   2  133.49   35.50
 -11  23   2   93.09   37.60
  23 -12   2  111.99   27.60
  23 -12   2  143.99   36.00
  23 -12   2  125.79   36.90
  15   8  -2  142.29   32.30
   8 -23  -2  270.77   49.70
 -23  15  -2  162.68   44.10
 -23  15  -2  183.58   45.50
 -23  15  -2  257.67   47.60
   8 -23  -2  175.68   45.30
   8 -23  -2  187.78   44.50
  15   8  -2  201.58   40.10
 -23  15  -2  190.98   38.10
  15   8  -2  195.08   39.70
  -8  23   2  255.07   48.40
  23 -15   2  212.88   45.80
 -15  -8   2  215.58   40.90
 -15  -8   2  205.48   37.30
  -8  23   2  199.68   47.60
  23 -15   2  178.08   37.90
 -15  -8   2  133.49   38.60
   5 -23  -2  297.97   54.69
  18   5  -2  218.38   44.10
 -23  18  -2  189.18   47.50
 -23  18  -2  187.28   40.80
  18   5  -2  243.78   46.50
 -23  18  -2  200.18   48.00
   5 -23  -2  149.99   40.10
 -23  18  -2  145.79   45.10
  18   5  -2  238.08   43.50
   5 -23  -2  115.09   37.30
 -18  -5   2  223.18   39.70
  23 -18   2  165.48   42.20
  -5  23   2  203.98   43.70
  -5  23   2  224.38   52.09
 -18  -5   2  219.38   45.80
 -18  -5   2  286.27   49.30
  23 -18   2  235.18   45.70
  23 -18   2  225.98   39.40
  21   2  -2   25.90   22.70
 -23  21  -2   33.30   32.70
   2 -23  -2   18.30   23.30
  21   2  -2   20.40   24.30
 -23  21  -2   65.79   31.70
   2 -23  -2   49.00   30.10
  21   2  -2   40.00   23.50
 -23  21  -2   89.09   36.80
 -21  -2   2   39.00   25.40
  -2  23   2   33.60   25.40
 -21  -2   2    6.30   24.60
  23 -21   2   57.99   30.20
  23 -21   2   41.70   31.30
 -21  -2   2   22.30   26.70
 -23  24  -2   56.39   37.40
  24  -1  -2   -0.80   27.10
  24  -1  -2  -45.20   18.80
 -23  24  -2    7.90   32.60
 -23  24  -2   41.50   33.50
  24  -1  -2   25.20   28.40
  -1 -23  -2   19.10   27.40
  -1 -23  -2   10.50   27.20
   1  23   2   -4.40   23.00
 -24   1   2   22.80   24.30
 -24   1   2   28.70   28.90
 -24   1   2   11.00   31.60
  23 -24   2    5.90   24.50
  23 -24   2   37.60   30.60
  23 -24   2  -19.30   27.80
   2  22  -2   89.89   28.20
 -24   2  -2  193.18   40.30
  22 -24  -2  128.09   31.80
  22 -24  -2  151.28   46.00
  22 -24  -2  113.19   37.50
 -24   2  -2  123.69   48.00
 -24   2  -2  135.39   47.60
  24  -2   2  188.08   41.00
 -22  24   2  151.08   45.60
 -22  24   2   96.89   36.10
  24  -2   2   94.09   37.40
 -22  24   2   37.00   39.70
  -2 -22   2  111.09   35.80
  -2 -22   2  176.58   45.40
  24  -2   2  117.29   35.90
 -24   5  -2  104.39   34.00
  19 -24  -2   31.10   20.40
 -24   5  -2   66.49   29.20
 -24   5  -2    2.40   26.00
  19 -24  -2   63.69   32.10
  19 -24  -2   88.49   37.00
   5  19  -2   67.59   28.80
 -24   5  -2   81.99   37.20
 -19  24   2  106.59   39.10
  -5 -19   2  123.89   40.10
 -19  24   2   13.00   25.00
  -5 -19   2   79.59   29.40
  24  -5   2   53.19   28.50
 -19  24   2  116.19   43.00
  24  -5   2   32.30   25.60
   8  16  -2   41.70   24.90
 -24   8  -2   17.30   27.90
 -24   8  -2   16.90   27.40
  16 -24  -2    7.80   18.30
  16 -24  -2   12.20   24.70
  16 -24  -2   11.20   28.50
 -24   8  -2   49.00   23.50
 -24   8  -2    1.00   21.40
  24  -8   2   16.70   23.70
  -8 -16   2   55.39   31.90
 -16  24   2   72.29   39.20
  -8 -16   2   21.10   17.20
 -16  24   2   41.20   28.70
 -16  24   2   18.90   33.30
  24  -8   2   17.30   21.30
  -8 -16   2   10.00   25.00
 -24  11  -2  212.08   41.70
 -24  11  -2  313.97   50.69
  13 -24  -2  292.07   55.19
  11  13  -2  262.97   45.20
 -24  11  -2  268.17   51.59
  13 -24  -2  217.58   46.90
 -11 -13   2  223.28   46.60
 -13  24   2  215.98   49.60
  24 -11   2  199.68   41.90
 -11 -13   2  285.07   40.30
 -13  24   2  256.27   58.39
 -13  24   2  261.17   51.09
  24 -11   2  291.77   47.80
  24 -11   2  197.38   43.60
  10 -24  -2  146.59   42.10
 -24  14  -2  159.28   43.70
  10 -24  -2   93.69   38.00
 -24  14  -2  158.88   36.50
 -24  14  -2  175.58   42.20
  14  10  -2  184.88   37.80
  14  10  -2  190.28   39.40
 -10  24   2  122.39   37.40
  24 -14   2  140.29   36.80
 -14 -10   2  160.48   31.70
 -10  24   2  118.09   43.80
  24 -14   2  218.28   42.00
 -14 -10   2  123.29   36.50
  24 -14   2  135.99   32.80
 -24  17  -2   65.79   33.50
  17   7  -2  100.29   34.20
   7 -24  -2  128.69   37.60
 -24  17  -2  200.38   47.50
   7 -24  -2  132.29   39.10
 -24  17  -2  168.88   38.20
 -24  17  -2  122.69   39.30
   7 -24  -2   99.49   40.30
  17   7  -2  134.39   35.20
  17   7  -2  102.29   31.00
  24 -17   2  219.08   40.70
  24 -17   2  127.99   39.00
  -7  24   2  124.39   37.80
  -7  24   2  170.98   45.60
 -17  -7   2  144.89   32.30
 -17  -7   2  132.99   36.80
 -17  -7   2  148.99   38.50
  20   4  -2   16.30   24.10
 -24  20  -2  115.59   40.00
 -24  20  -2   45.90   34.80
 -24  20  -2  118.89   40.50
   4 -24  -2  110.79   39.40
   4 -24  -2   20.20   28.10
   4 -24  -2   77.49   36.20
  20   4  -2   76.59   30.80
  20   4  -2   69.79   26.70
  24 -20   2   70.09   28.40
  24 -20   2   82.29   37.70
  -4  24   2  162.98   41.40
  24 -20   2   94.39   38.10
 -20  -4   2   93.29   35.20
 -20  -4   2   86.59   34.00
  -4  24   2  115.69   43.80
 -20  -4   2  101.89   32.90
 -24  23  -2    6.40   29.90
 -24  23  -2   -5.90   27.00
  23   1  -2  -13.20   19.30
   1 -24  -2   15.50   24.50
  23   1  -2   41.80   28.20
   1 -24  -2    9.60   25.40
  23   1  -2  -26.90   19.00
 -24  23  -2   46.30   33.50
  24 -23   2   10.10   27.70
 -23  -1   2   -3.20   29.10
  -1  24   2  -13.00   23.10
 -23  -1   2   25.60   30.70
  24 -23   2    6.40   26.10
 -23  -1   2    2.10   20.00
 -25   4  -2   31.60   34.30
  21 -25  -2  -16.50   29.80
 -25   4  -2   36.60   32.10
 -25   4  -2   77.89   30.00
   4  21  -2   52.79   27.10
  21 -25  -2   18.20   29.60
  21 -25  -2   51.99   27.20
  -4 -21   2   57.49   35.60
  25  -4   2   75.39   32.90
 -21  25   2   65.99   42.10
  25  -4   2   24.10   24.80
 -21  25   2   53.29   34.30
 -21  25   2  101.19   38.90
  18 -25  -2   74.09   33.30
  18 -25  -2   54.49   34.50
 -25   7  -2  141.09   34.10
 -25   7  -2   27.20   26.80
 -25   7  -2   44.80   35.90
   7  18  -2  114.29   33.50
 -25   7  -2  119.29   40.30
 -18  25   2   87.09   35.90
  -7 -18   2   85.79   34.40
  25  -7   2   76.79   32.60
 -18  25   2   33.10   31.30
  25  -7   2  103.59   37.20
  -7 -18   2   59.19   23.60
 -18  25   2   62.59   38.20
  15 -25  -2    2.60   27.10
 -25  10  -2   13.30   25.60
 -25  10  -2   16.30   23.80
 -25  10  -2   -2.00   27.00
  15 -25  -2    2.10   26.20
  10  15  -2   16.90   21.80
 -15  25   2  -24.90   24.80
 -10 -15   2   15.80   17.90
  25 -10   2   64.89   30.50
 -10 -15   2   32.90   27.80
 -15  25   2   19.30   27.60
  25 -10   2    7.60   23.50
 -15  25   2    6.70   31.00
  25 -10   2   26.40   22.80
  12 -25  -2   38.10   30.80
  12 -25  -2    4.10   22.70
 -25  13  -2   22.50   21.70
 -25  13  -2   -5.50   23.30
 -25  13  -2   27.40   27.20
  13  12  -2   -3.90   19.20
  13  12  -2   13.70   19.50
  25 -13   2   27.40   23.20
 -13 -12   2   38.30   27.10
  25 -13   2  -21.30   19.50
  25 -13   2   32.40   22.90
 -12  25   2   10.00   29.60
 -13 -12   2   49.00   22.10
 -12  25   2    1.70   24.00
   9 -25  -2   61.19   32.50
   9 -25  -2   51.09   30.90
 -25  16  -2   81.59   35.20
  16   9  -2   64.79   27.50
  16   9  -2   77.59   31.00
 -25  16  -2   94.39   35.70
   9 -25  -2  106.49   40.20
 -25  16  -2   36.40   25.30
  25 -16   2   67.39   32.00
  25 -16   2   80.19   28.40
 -16  -9   2  103.19   35.70
 -16  -9   2   58.19   25.00
  -9  25   2   61.89   34.00
  -9  25   2   29.90   32.20
  19   6  -2  334.67   51.69
 -25  19  -2  147.59   47.10
   6 -25  -2  167.48   45.20
   6 -25  -2  278.57   53.79
 -25  19  -2  140.19   45.30
 -25  19  -2  339.47   64.79
  19   6  -2  240.88   43.70
   6 -25  -2  214.78   50.29
  19   6  -2  222.98   47.40
  -6  25   2  245.28   51.39
  25 -19   2  224.48   51.59
  25 -19   2  352.96   59.49
 -19  -6   2  263.27   49.99
  -6  25   2  306.17   61.19
 -19  -6   2  219.08   41.80
 -19  -6   2  209.58   45.70
  25 -19   2  260.07   43.80
   3 -25  -2    4.10   27.10
  22   3  -2  -24.90   22.30
  22   3  -2    6.70   24.10
 -25  22  -2    2.20   34.00
 -25  22  -2  -47.40   29.50
   3 -25  -2   16.60   26.70
 -25  22  -2   22.30   27.20
  22   3  -2   12.80   20.50
  25 -22   2    3.80   30.20
 -22  -3   2   10.40   20.00
 -22  -3   2    5.80   26.40
 -22  -3   2   57.69   31.90
  -3  25   2   11.50   27.30
  25 -22   2   49.60   32.30
 -26   6  -2   10.70   28.90
 -26   6  -2   96.59   30.90
  20 -26  -2   66.99   37.60
   6  20  -2   50.09   26.90
  20 -26  -2  106.69   38.30
 -20  26   2   46.50   37.50
  26  -6   2   51.39   29.80
  26  -6   2   -8.10   21.00
  -6 -20   2  134.09   42.60
 -20  26   2   26.70   35.70
 -20  26   2  -35.20   30.10
  17 -26  -2  204.78   51.89
 -26   9  -2  181.68   51.99
 -26   9  -2  232.78   48.00
  17 -26  -2  180.08   47.80
   9  17  -2  228.58   42.10
 -26   9  -2  233.58   46.20
 -17  26   2  257.67   64.19
  26  -9   2  257.87   51.59
 -17  26   2  253.57   60.29
 -17  26   2  177.08   51.79
  26  -9   2  234.28   49.40
  -9 -17   2  225.18   50.29
  26  -9   2  311.57   57.39
  -9 -17   2  248.08   40.00
  14 -26  -2  124.59   41.80
  12  14  -2  104.69   33.80
 -26  12  -2  132.29   36.60
 -26  12  -2  201.18   51.49
 -26  12  -2  125.29   40.00
  14 -26  -2  114.29   40.40
 -14  26   2   28.50   35.90
 -12 -14   2  106.49   28.70
  26 -12   2   95.49   31.90
 -14  26   2  144.69   45.90
 -12 -14   2  179.08   46.40
  26 -12   2  119.99   37.50
  26 -12   2  111.29   35.10
  11 -26  -2  175.28   46.90
  15  11  -2  336.97   53.99
  11 -26  -2  375.96   61.79
  15  11  -2  238.28   44.00
 -26  15  -2  267.97   51.19
 -26  15  -2  295.47   50.69
  11 -26  -2  243.68   55.79
 -26  15  -2  252.47   57.59
 -11  26   2  285.07   58.09
 -15 -11   2  332.17   59.19
  26 -15   2  269.27   55.99
 -15 -11   2  276.77   43.10
  26 -15   2  230.18   47.40
 -11  26   2  239.98   57.99
  18   8  -2  -26.70   17.30
 -26  18  -2   28.90   27.00
  18   8  -2   -8.80   19.00
   8 -26  -2  -51.19   20.30
 -26  18  -2   25.50   29.80
   8 -26  -2  -20.00   30.20
   8 -26  -2    8.60   27.60
 -26  18  -2   -1.30   26.00
 -18  -8   2    9.00   18.90
  26 -18   2  -20.30   19.20
 -18  -8   2  -28.40   19.30
  26 -18   2   -0.30   25.30
  -8  26   2  -13.80   26.30
  26 -18   2   15.70   28.20
  -8  26   2   19.80   30.50
 -27  11  -2   75.89   33.20
 -27  11  -2   44.10   37.40
  11  16  -2  106.39   34.20
 -27  11  -2   93.39   38.80
  16 -27  -2   67.79   37.70
  16 -27  -2   45.60   38.70
  27 -11   2   50.29   32.10
  27 -11   2  115.39   37.00
 -11 -16   2  134.79   31.00
 -16  27   2   87.29   44.10
  27 -11   2   16.50   24.30
 -16  27   2  124.99   45.80
 -11 -16   2  133.89   42.90
 -27  14  -2   90.29   34.60
 -27  14  -2   42.90   36.10
 -27  14  -2   80.49   35.90
  13 -27  -2   48.70   35.50
  14  13  -2   82.89   33.70
  13 -27  -2   12.40   27.60
  13 -27  -2   11.40   29.70
 -13  27   2  105.29   43.50
  27 -14   2   15.40   25.30
  27 -14   2   64.19   32.60
 -14 -13   2   27.10   35.10
 -14 -13   2   78.39   26.40
  27 -14   2   54.29   34.40
 -13  27   2   93.79   40.20
 -27  17  -2    5.60   25.70
  17  10  -2   67.39   30.60
  10 -27  -2   18.30   32.80
 -27  17  -2   31.20   34.80
 -27  17  -2   -2.90   26.60
  10 -27  -2   33.50   29.40
  10 -27  -2  -48.90   23.00
  17  10  -2    3.70   22.80
 -17 -10   2  -17.80   26.80
 -10  27   2   15.70   34.70
 -10  27   2   16.30   30.00
  27 -17   2   35.50   24.50
 -17 -10   2    3.90   16.80
  27 -17   2   -7.90   29.30
   0   0  -3    1.70    1.20
   0   0  -3    0.00    1.10
   0   0   3   -0.20    0.90
   0   0   3    0.10    0.80
   0   0   3   -0.20    0.90
  -1   2  -3  227.88   14.50
  -1   2  -3  242.58   15.60
  -1  -1  -3  234.28   14.60
  -1  -1  -3  220.88   13.10
   2  -1  -3  241.38   15.10
  -1   2  -3  240.88   15.30
   2  -1  -3  236.38   14.40
  -1   2  -3  245.48   15.00
  -1  -1  -3  246.18   15.40
   1   1   3  211.88   14.50
   1  -2   3  252.17   14.80
  -2   1   3  224.98   15.10
   1  -2   3  235.88   13.10
  -2   1   3  221.98   13.90
  -2   1   3  231.08   15.60
  -2   1   3  216.08   14.80
   1   1   3  223.78   14.00
  -2   1   3  237.68   13.70
   1   1   3  232.58   14.80
   1   1   3  244.08   14.80
  -2   1   3  224.98   13.90
   1  -2   3  247.68   15.00
  -2   1   3  209.48   15.20
  -2   1   3  224.88   15.10
   1  -2   3  232.38   15.20
  -2   1  -3  795.42   41.70
  -2   1  -3  760.82   42.70
  -2   1  -3  766.82   43.30
   1  -2  -3  780.82   42.30
  -2   1  -3  764.32   42.30
   1  -2  -3  824.42   43.80
  -2   1  -3  788.42   42.80
   1  -2  -3  819.52   44.70
   1   1  -3  807.92   42.20
   1   1  -3  824.92   42.70
  -1   2   3  777.32   44.90
  -1   2   3  816.82   41.40
   2  -1   3  818.32   43.20
  -1  -1   3  813.52   43.00
  -1  -1   3  813.82   42.60
   2  -1   3  794.02   41.10
   2  -1   3  810.32   43.10
  -1   2   3  782.82   43.70
  -1  -1   3  819.42   44.20
  -1  -1   3  785.42   42.60
   2  -1   3  801.52   42.70
  -1   2   3  781.82   42.20
  -1   2   3  789.12   41.80
  -1  -1   3  737.73   42.50
  -2   4  -3 2037.60  105.39
  -2  -2  -3 1995.50  100.59
  -2   4  -3 1913.81  103.09
  -2   4  -3 1976.40  103.59
  -2  -2  -3 1862.91  103.19
  -2  -2  -3 1869.21  101.79
  -2   4  -3 1926.11   99.49
  -2  -2  -3 2046.50  102.79
  -2   4  -3 1799.42  103.39
  -2  -2  -3 1916.01  103.29
  -4   2   3 1914.01  101.89
   2   2   3 1966.70  101.19
   2  -4   3 1954.90  101.09
  -4   2   3 1954.90  103.39
   2   2   3 2039.10  103.09
   2  -4   3 1980.70  102.89
  -4   2   3 2005.90  101.59
  -4   2   3 1945.91  103.69
  -4   2   3 1968.30  102.69
   2  -4   3 1978.00  104.29
   2   2   3 2044.30  103.49
  -4   2   3 1964.30  102.19
   2   2   3 1920.91  101.49
  -4   2   3 1923.01  102.49
  -4   2   3 1967.90  103.79
   0   3  -3 2544.15  129.69
  -3   0  -3 2456.25  130.29
  -3   0  -3 2508.25  129.29
  -3   0  -3 2445.86  131.49
   0   3  -3 2483.05  129.49
  -3   0  -3 2545.95  130.29
   0   3  -3 2467.15  129.09
  -3   0  -3 2474.65  129.79
  -3   0  -3 2543.25  126.79
   0   3  -3 2488.75  129.89
   3   0   3 2408.06  130.59
  -3   3   3 2575.34  130.69
  -3   3   3 2601.54  129.39
   0  -3   3 2457.95  129.89
  -3   3   3 2528.35  128.59
   0  -3   3 2563.34  130.99
  -3   3   3 2526.95  129.29
   0  -3   3 2703.33  128.39
  -3   3   3 2634.34  130.09
   3   0   3 2532.25  129.59
   3   0   3 2598.24  131.09
   0  -3   3 2433.26  128.59
  -3   3   3 2617.34  131.09
   0  -3   3 2333.97  129.69
  -3   3   3 2492.65  129.19
  -3   3   3 2406.66  131.89
   0  -3  -3  234.58   16.60
  -3   3  -3  196.38   15.90
   3   0  -3  197.88   12.80
  -3   3  -3  215.58   15.50
  -3   3  -3  217.78   16.20
   0  -3  -3  209.38   12.50
   0  -3  -3  210.18   16.80
  -3   3  -3  158.58   14.00
  -3   3  -3  201.38   15.30
   3   0  -3  211.88   15.00
  -3   0   3  207.78   15.70
   3  -3   3  197.78   15.90
  -3   0   3  211.28   13.00
   0   3   3  222.48   16.10
   0   3   3  200.38   14.60
   0   3   3  209.88   13.90
   3  -3   3  207.98   13.40
   0   3   3  199.68   17.30
  -3   0   3  217.98   16.40
   3  -3   3  190.88   14.70
  -3   0   3  220.18   15.40
  -3   0   3  200.08   17.50
  -3   0   3  202.88   14.20
  -3   6  -3 1096.59   62.19
  -3  -3  -3  947.31   61.19
   6  -3  -3 1131.69   59.39
  -3   6  -3 1008.30   62.79
  -3  -3  -3 1128.69   61.79
  -3  -3  -3 1065.69   59.79
  -3   6  -3 1136.29   61.99
  -3  -3  -3 1041.70   57.89
  -3  -3  -3 1087.49   60.09
  -3   6  -3 1050.29   56.19
  -6   3   3  977.40   59.99
   3   3   3 1108.89   61.69
  -6   3   3  991.20   59.89
   3  -6   3 1100.19   57.99
  -6   3   3 1082.99   59.49
   3  -6   3 1082.19   62.99
  -6   3   3 1042.50   60.99
  -6   3   3 1002.80   61.89
   3  -6   3 1057.89   60.49
   3   3   3 1107.19   59.29
  -6   3   3 1107.29   62.99
   3   3   3 1069.29   58.29
   3   3   3 1118.49   61.49
  -6   3   3 1053.19   61.99
  -6   3   3 1054.79   59.69
  -1   5  -3 1290.67   72.69
  -4  -1  -3 1368.76   72.59
  -4  -1  -3 1290.97   72.69
  -1   5  -3 1325.67   72.19
  -4  -1  -3 1237.18   70.29
  -4  -1  -3 1321.87   73.09
  -4  -1  -3 1346.07   70.59
  -1   5  -3 1251.57   67.19
  -1   5  -3 1354.96   72.99
  -4  -1  -3 1312.17   67.09
  -1   5  -3 1269.57   69.99
   4   1   3 1339.47   72.09
   1  -5   3 1280.17   67.79
  -5   4   3 1297.77   71.99
   1  -5   3 1293.57   68.99
  -5   4   3 1331.47   70.89
   1  -5   3 1236.48   73.29
  -5   4   3 1260.77   71.99
  -5   4   3 1304.47   71.89
  -5   4   3 1238.58   71.89
  -5   4   3 1336.57   70.89
   1  -5   3 1333.77   72.99
   4   1   3 1526.85   73.19
  -5   4   3 1324.27   72.09
   4   1   3 1298.87   67.69
  -5   4   3 1237.38   73.59
   4   1   3 1302.07   73.09
   1  -5   3 1260.47   71.19
  -4   2  -3  283.27   19.60
   2   2  -3  276.27   17.40
  -4   2  -3  278.57   18.50
   2  -4  -3  305.67   20.00
  -4   2  -3  282.57   17.00
  -4   2  -3  259.17   20.90
   2  -4  -3  287.97   21.30
   2   2  -3  277.87   18.80
  -4   2  -3  260.67   18.70
  -4   2  -3  261.27   19.40
   2  -4  -3  260.57   16.80
   2   2  -3  257.87   16.00
  -2  -2   3  265.87   18.30
   4  -2   3  284.67   16.90
  -2   4   3  256.87   16.20
  -2  -2   3  271.97   17.50
   4  -2   3  279.67   20.00
   4  -2   3  272.57   19.10
  -2   4   3  259.87   15.50
  -2  -2   3  283.27   19.60
  -2   4   3  229.68   21.10
  -2  -2   3  248.18   19.50
  -2   4   3  289.07   20.30
  -2   4   3  267.47   17.70
  -2  -2   3  268.47   18.40
   5  -1  -3    0.00    2.70
  -1  -4  -3    9.20    7.00
  -4   5  -3    7.30    6.80
  -1  -4  -3   -0.30    3.30
  -4   5  -3    6.40    6.20
   5  -1  -3    4.70    4.60
   5  -1  -3    3.90    5.90
  -4   5  -3   -1.30    4.90
  -1  -4  -3    6.10    3.50
  -4   5  -3    7.60    6.40
  -1  -4  -3   -3.00    7.00
  -1  -4  -3    1.90    5.90
  -5   1   3    9.10    4.10
  -5   1   3    5.80    4.90
   1   4   3    1.50    4.50
   4  -5   3    3.90    3.00
   4  -5   3   -4.20    5.30
   1   4   3   -0.60    4.80
  -5   1   3   -3.30    6.30
  -5   1   3    7.30    6.20
   4  -5   3    7.70    4.30
   1   4   3    2.40    4.20
  -5   1   3    4.10    3.20
   1   4   3    3.10    6.80
  -5   1   3    7.60    4.90
   4  -5   3   18.50    7.40
  -5   1   3    5.30    7.40
   1   4   3    2.90    3.00
  -4   8  -3 5151.78  265.77
   8  -4  -3 5092.29  269.67
  -4  -4  -3 5312.67  273.97
  -4  -4  -3 5187.78  272.47
  -4  -4  -3 5259.67  268.57
  -4   8  -3 5264.27  274.27
  -4  -4  -3 5441.16  269.97
  -4   8  -3 5122.69  275.37
  -4   8  -3 5246.17  273.17
  -4  -4  -3 5273.77  270.67
   8  -4  -3 5401.46  272.27
  -8   4   3 5140.09  272.57
   4  -8   3 5387.46  267.47
  -8   4   3 5371.76  269.67
   4   4   3 5436.06  272.87
  -8   4   3 5476.35  274.07
  -8   4   3 5149.88  270.87
  -8   4   3 5124.99  275.07
  -8   4   3 5150.28  274.07
   4  -8   3 5183.58  270.97
   4   4   3 5270.67  269.87
  -8   4   3 5105.49  270.97
   4  -8   3 5300.17  275.47
   4   4   3 5472.05  268.37
  -8   4   3 5031.20  271.07
   4   4   3 5225.68  272.87
  -5  -2  -3  185.58   15.70
  -5  -2  -3  204.68   22.10
  -2   7  -3  188.48   13.20
  -5  -2  -3  178.38   20.70
  -2   7  -3  186.58   15.20
  -5  -2  -3  218.28   16.50
  -2   7  -3  261.47   25.10
  -5  -2  -3  179.68   19.50
  -2   7  -3  160.68   20.70
  -2   7  -3  178.58   20.10
  -7   5   3  150.28   18.90
   2  -7   3  220.88   20.30
   5   2   3  156.98   19.30
  -7   5   3  170.18   18.50
  -7   5   3  192.58   19.20
   2  -7   3  156.58   13.40
  -7   5   3  219.78   22.00
  -7   5   3  181.28   20.80
  -7   5   3  207.78   21.70
  -7   5   3  172.88   18.80
   5   2   3  182.08   20.50
   5   2   3  200.58   20.30
   2  -7   3  145.39   19.60
   2  -7   3  211.08   22.70
  -7   5   3  186.78   20.40
   5   2   3  156.08   12.50
  -5   1  -3  196.18   18.90
  -5   1  -3  201.88   21.00
  -5   1  -3  219.38   18.00
  -5   1  -3  224.08   17.10
   4  -5  -3  220.28   17.50
  -5   1  -3  221.28   12.60
   1   4  -3  216.68   15.30
   1   4  -3  218.28   17.30
   1   4  -3  183.38   16.20
   1   4  -3  200.18   16.60
  -5   1  -3  195.98   16.40
   4  -5  -3  248.68   16.90
  -1  -4   3  218.18   15.40
  -1  -4   3  183.58   16.20
  -4   5   3  173.98   19.10
  -4   5   3  231.38   16.10
  -4   5   3  213.28   22.60
   5  -1   3  192.28   19.80
   5  -1   3  217.98   16.50
  -4   5   3  215.38   15.60
  -1  -4   3  212.78   17.50
  -4   5   3  233.18   18.60
  -1  -4   3  188.08   16.20
  -4   5   3  215.28   20.80
  -1  -4   3  236.88   22.40
   5  -1   3  208.68   17.90
  -4   5   3  210.48   15.30
  -4   5   3  206.48   15.10
   1  -5  -3  914.41   55.59
  -5   4  -3  889.61   53.59
   4   1  -3  938.71   53.19
  -5   4  -3  941.81   53.89
   1  -5  -3  949.51   49.60
   4   1  -3  939.11   48.80
   4   1  -3  871.21   52.59
  -5   4  -3  887.61   52.99
  -5   4  -3  856.11   50.99
  -5   4  -3  905.81   52.29
  -4  -1   3  912.41   53.29
  -4  -1   3  900.81   54.89
   5  -4   3  981.00   51.49
   5  -4   3  900.61   53.49
   5  -4   3  927.21   47.90
   5  -4   3  910.71   53.89
  -4  -1   3 1158.08   55.09
  -1   5   3  801.72   52.79
  -4  -1   3  866.51   50.19
  -4  -1   3  950.70   51.79
  -1   5   3  875.31   56.09
  -1   5   3  933.81   49.20
  -1   5   3  885.71   51.09
  -5   7  -3  675.63   35.20
  -5   7  -3  651.13   44.90
  -5   7  -3  665.83   42.40
   7  -2  -3  697.13   37.20
   7  -2  -3  627.14   42.10
   7  -2  -3  671.43   40.70
  -2  -5  -3  654.73   42.30
  -2  -5  -3  596.34   42.10
  -2  -5  -3  640.94   38.10
  -5   7  -3  689.23   44.70
  -5   7  -3  594.34   42.20
  -2  -5  -3  642.74   43.50
  -2  -5  -3  666.73   38.40
  -7   2   3  676.13   42.30
  -7   2   3  672.03   45.80
  -7   2   3  619.44   39.40
   2   5   3  667.83   44.80
   5  -7   3  693.83   35.40
   5  -7   3  644.94   44.30
   2   5   3  669.53   40.70
  -7   2   3  673.53   38.80
  -7   2   3  635.34   44.90
   5  -7   3  683.93   39.40
  -7   2   3  582.94   42.70
   5  -7   3  667.33   42.20
  -7   2   3  661.73   38.90
   2   5   3  662.63   42.50
  -7   2   3  580.84   40.30
   2   5   3  663.53   40.70
  -5  10  -3 1004.80   64.39
  10  -5  -3 1045.10   60.79
  -5  10  -3  982.70   61.09
  -5  -5  -3  932.21   59.69
  -5  10  -3  925.21   52.29
  -5  -5  -3  920.51   60.89
  10  -5  -3 1004.80   56.79
  -5  -5  -3  949.71   55.99
  -5  -5  -3  960.40   55.79
  -5  -5  -3  971.20   57.79
  -5  10  -3  819.92   60.99
 -10   5   3  947.61   55.99
   5 -10   3  979.40   58.09
 -10   5   3  798.62   59.99
 -10   5   3  871.31   61.09
 -10   5   3  864.11   61.59
   5   5   3  906.11   59.89
 -10   5   3  916.51   58.29
   5 -10   3  976.10   63.49
   5   5   3  905.71   56.49
   5 -10   3  909.71   53.39
 -10   5   3  932.81   58.49
 -10   5   3  891.11   58.49
   5   5   3 1051.29   55.39
   5 -10   3  974.70   64.09
 -10   5   3  962.20   60.79
   5   5   3  910.61   59.49
  -6  -3  -3   22.20    7.40
   9  -6  -3   25.40    9.50
   9  -6  -3   36.10   10.00
   9  -6  -3   38.30    8.50
  -6  -3  -3   24.10   11.00
  -3   9  -3    9.20    8.50
  -3   9  -3    9.80    6.00
  -3   9  -3   11.50   10.30
  -6  -3  -3   31.60   10.30
  -6  -3  -3    6.20    7.70
  -3   9  -3   14.70    8.90
  -6  -3  -3   56.49   10.20
   3  -9   3   62.99   15.30
   3  -9   3   27.00    6.50
   6   3   3   21.00    9.90
  -9   6   3   38.10   12.00
  -9   6   3   24.80   11.50
   3  -9   3   22.60    8.50
   3  -9   3   28.20   10.70
  -9   6   3   13.10    8.20
  -9   6   3   35.00   10.10
   6   3   3   24.70    5.70
  -9   6   3   15.50    8.10
  -9   6   3   18.80    7.70
  -9   6   3   26.90   10.20
   6   3   3   30.90   10.80
  -9   6   3    7.80    8.40
   6   3   3   35.20   10.00
  -6   0  -3 1642.94   89.89
   0   6  -3 1628.94   90.49
   6  -6  -3 1600.84   89.39
   6  -6  -3 1572.54   87.89
  -6   0  -3 1554.04   91.49
  -6   0  -3 1739.83   87.79
   0   6  -3 1500.15   87.99
  -6   0  -3 1570.94   90.29
   0   6  -3 1548.15   85.19
   0   6  -3 1685.63   89.59
  -6   0  -3 1699.43   88.99
   0  -6   3 1622.04   85.69
   6   0   3 1697.33   91.19
   0  -6   3 1570.84   90.39
   0  -6   3 1544.35   91.19
  -6   6   3 1599.44   93.29
  -6   6   3 1636.84   87.39
  -6   6   3 1578.84   91.09
  -6   6   3 1668.13   88.19
  -6   6   3 1672.33   90.79
  -6   6   3 1800.52   91.69
  -6   6   3 1582.64   89.19
   6   0   3 1571.14   90.09
  -6   6   3 1579.24   87.99
   0  -6   3 1585.94   88.39
   0  -6   3 1615.64   86.89
   6   0   3 1669.13   89.19
  -6   3  -3   16.00    6.60
  -6   3  -3   17.20    7.10
   3   3  -3   20.30    5.70
  -6   3  -3   27.40    5.40
   3  -6  -3   21.90    8.90
   3   3  -3   19.50    7.10
   3   3  -3   18.80    6.40
   3   3  -3   26.30    5.50
   3  -6  -3   27.40    5.50
   3  -6  -3   24.90    4.10
   3  -6  -3   29.40    8.30
  -6   3  -3   25.50    7.20
  -6   3  -3   13.90    8.00
  -6   3  -3   23.40    6.80
  -3   6   3   20.70    8.10
   6  -3   3   30.90    5.90
  -3   6   3   18.10    7.90
  -3  -3   3    4.70    5.90
  -3   6   3   26.30    6.30
   6  -3   3   31.70    7.90
  -3  -3   3   31.10    7.80
  -3  -3   3   26.80    6.70
  -3   6   3   31.10    4.80
  -3  -3   3   21.00    7.80
  -3   6   3    7.90    8.30
  -3  -3   3   18.60    6.10
   6  -3   3   27.00    8.40
   0  -6  -3   10.50    8.60
   0  -6  -3   12.60    7.60
   6   0  -3   17.00    7.60
   0  -6  -3    6.70    2.90
  -6   6  -3    9.60    6.40
   6   0  -3    8.50    2.90
  -6   6  -3    9.80    7.80
   0  -6  -3    6.70    4.10
  -6   6  -3   -7.30    4.60
  -6   6  -3    6.70    6.80
   6   0  -3    6.20    5.80
  -6   6  -3    7.00    3.40
  -6   6  -3   -1.40    5.30
   0  -6  -3   -0.20    6.90
   0   6   3   10.00    4.90
  -6   0   3   10.60    5.50
   6  -6   3    7.80    2.50
   0   6   3    0.80    7.70
   6  -6   3    3.30    6.80
   0   6   3    8.70    2.80
  -6   0   3    8.30    3.20
  -6   0   3    5.50    4.60
   0   6   3    4.40    5.70
  -6   0   3   -1.20    8.70
   6  -6   3    5.60    5.10
   0   6   3    9.50    6.10
  -6   0   3    7.00    6.50
  -6   0   3   16.40    7.30
   6  -6   3   14.60    5.30
  -3  -6  -3 1154.38   66.59
   9  -3  -3 1195.78   72.09
  -3  -6  -3 1199.58   66.79
  -6   9  -3 1203.08   73.69
  -3  -6  -3 1149.08   69.89
   9  -3  -3 1217.68   69.29
  -3  -6  -3 1091.19   72.29
  -3  -6  -3 1154.58   71.59
  -6   9  -3 1206.78   71.89
   9  -3  -3 1271.27   64.59
  -6   9  -3 1162.78   62.79
  -6   9  -3 1155.08   75.39
  -6   9  -3 1178.38   74.89
   6  -9   3 1243.18   74.59
  -9   3   3 1205.18   75.09
  -9   3   3 1193.28   70.59
   3   6   3 1269.77   69.09
  -9   3   3 1161.98   71.79
   6  -9   3 1246.48   66.99
   6  -9   3 1197.48   60.99
   3   6   3 1163.28   69.29
   3   6   3 1182.58   71.89
   6  -9   3 1198.58   70.39
  -9   3   3 1162.08   67.69
  -9   3   3 1108.59   72.89
  -9   3   3 1178.98   68.59
  -9   3   3 1177.88   65.99
  12  -6  -3  438.36   35.90
  -6  12  -3  280.67   34.80
  -6  -6  -3  373.26   28.90
  -6  12  -3  361.66   25.00
  -6  -6  -3  393.36   31.20
  -6  -6  -3  352.16   28.60
  -6  12  -3  271.17   35.90
  12  -6  -3  395.46   29.10
  -6  -6  -3  404.36   35.30
  -6  -6  -3  398.26   38.60
  -6  12  -3  384.26   43.60
  12  -6  -3  397.16   39.10
   6   6   3  404.96   27.90
 -12   6   3  345.37   35.00
 -12   6   3  315.67   35.70
 -12   6   3  361.06   31.70
   6 -12   3  411.16   26.80
   6   6   3  381.96   38.30
   6   6   3  387.66   38.00
   6   6   3  365.26   29.50
 -12   6   3  371.26   41.40
 -12   6   3  385.96   28.80
 -12   6   3  349.87   39.10
   6 -12   3  400.06   42.30
 -12   6   3  307.57   39.10
   6 -12   3  325.67   38.50
   6 -12   3  397.66   31.40
 -12   6   3  364.66   31.80
  -7  -4  -3  894.21   60.59
  -4  11  -3  988.80   62.79
  -4  11  -3  917.81   54.49
  11  -7  -3  904.41   60.99
  11  -7  -3  965.00   60.59
  -4  11  -3  962.30   64.09
  11  -7  -3  909.21   56.19
  -7  -4  -3  975.00   63.49
  -7  -4  -3  967.60   55.89
  -7  -4  -3  866.71   60.09
  -7  -4  -3  886.51   56.89
  -4  11  -3  938.51   65.89
   4 -11   3 1007.70   65.59
 -11   7   3  992.20   64.99
 -11   7   3  912.51   60.79
   4 -11   3 1021.00   59.49
 -11   7   3  960.00   60.99
   7   4   3  906.61   58.89
 -11   7   3  914.41   61.59
   7   4   3  875.21   60.49
 -11   7   3  949.51   62.89
   4 -11   3  838.42   61.89
 -11   7   3  888.61   57.49
   7   4   3 1045.70   53.19
 -11   7   3  958.90   63.59
   7   4   3  888.51   61.29
 -11   7   3  958.60   59.79
   4 -11   3  935.01   52.99
  -1   8  -3   33.80    9.10
  -1   8  -3   35.00   11.70
  -7  -1  -3   34.00   10.30
   8  -7  -3   41.80    9.90
   8  -7  -3   23.20    9.00
  -7  -1  -3   33.50   10.10
  -7  -1  -3   16.10    9.20
  -1   8  -3   27.00    5.50
  -7  -1  -3   21.10    7.10
  -1   8  -3   22.30    8.90
   8  -7  -3   38.80    8.90
  -7  -1  -3   37.40    9.50
  -1   8  -3   53.79   13.10
   1  -8   3   21.50    8.00
  -8   7   3   21.10   10.70
  -8   7   3   36.80    9.10
  -8   7   3   28.70   10.10
  -8   7   3   10.80    7.80
   7   1   3   31.20    9.90
   1  -8   3   28.20    9.90
  -8   7   3   34.10    9.00
  -8   7   3   23.60    8.60
   7   1   3   26.60    9.00
   1  -8   3   27.40    6.20
  -8   7   3   33.90   10.00
   1  -8   3   32.20   11.40
   7   1   3   31.50   11.10
  -8   7   3   25.20    8.60
  -7   2  -3 1720.13   88.79
  -7   2  -3 1739.63   94.79
   5  -7  -3 1631.94   91.79
  -7   2  -3 1711.93   96.79
  -7   2  -3 1754.92   95.69
  -7   2  -3 1729.53   98.69
  -7   2  -3 1725.33   94.99
   2   5  -3 1686.83   93.59
   2   5  -3 1785.52   94.29
   5  -7  -3 1839.12   98.09
   2   5  -3 1757.12   95.59
   5  -7  -3 1729.13   99.79
   2   5  -3 1671.63   93.59
   5  -7  -3 1794.92   94.69
   7  -2   3 1715.83   93.39
  -5   7   3 1732.83   97.99
  -2  -5   3 1780.32   93.39
  -5   7   3 1672.03   92.09
  -5   7   3 1796.12   92.99
   7  -2   3 1675.53   96.19
   7  -2   3 1714.03   97.39
  -2  -5   3 1802.72   94.39
  -2  -5   3 1806.32   98.09
  -5   7   3 1781.62   91.59
  -5   7   3 1817.42   98.99
  -2  -5   3 1794.92   95.29
  -2  -5   3 1707.13   95.79
  -5   7   3 1623.44   99.49
  -5   7   3 1624.64   96.99
   2  -7  -3  651.43   39.60
   2  -7  -3  733.73   45.30
  -7   5  -3  647.54   44.10
   5   2  -3  692.33   38.40
  -7   5  -3  691.53   40.90
   5   2  -3  740.03   43.90
  -7   5  -3  700.83   44.20
  -7   5  -3  663.63   43.30
  -7   5  -3  690.43   44.60
   5   2  -3  630.34   43.40
  -2   7   3  744.23   41.70
   7  -5   3  629.94   43.50
  -2   7   3  683.03   44.60
   7  -5   3  704.73   38.20
  -5  -2   3  686.13   44.20
  -5  -2   3  636.24   41.40
  -5  -2   3  671.73   44.20
  -5  -2   3  698.33   41.10
  -5  -2   3  761.32   46.80
   7  -5   3  681.13   41.80
  -2   7   3  688.43   37.80
  -2   7   3  676.23   47.50
   7  -5   3  692.23   45.20
  -1  -7  -3  185.98   24.10
   8  -1  -3  234.28   23.60
   8  -1  -3  248.58   27.20
  -1  -7  -3  183.38   23.00
  -7   8  -3  215.78   14.30
  -7   8  -3  240.78   26.60
  -1  -7  -3  215.58   15.30
  -1  -7  -3  238.78   26.30
   8  -1  -3  206.18   13.70
  -7   8  -3  241.18   28.50
  -7   8  -3  239.38   24.90
  -1  -7  -3  185.28   16.50
  -7   8  -3  237.38   27.40
  -8   1   3  189.68   24.50
   1   7   3  259.07   19.30
   1   7   3  217.38   23.50
  -8   1   3  218.88   18.80
   7  -8   3  216.48   24.90
   7  -8   3  249.08   19.80
  -8   1   3  288.67   31.30
   7  -8   3  219.88   16.20
   1   7   3  206.18   22.90
  -8   1   3  208.78   16.20
  -8   1   3  205.88   22.50
   7  -8   3  208.18   25.10
  -8   1   3  265.97   26.70
   1   7   3  251.67   27.90
  -4  -7  -3   18.00    7.40
  -7  11  -3   14.70    4.60
  -4  -7  -3   23.50   11.90
  -7  11  -3   20.80   11.80
  -4  -7  -3    7.30    6.30
  -7  11  -3   14.50    9.70
  11  -4  -3   22.20   10.30
  -7  11  -3   30.10   14.50
  -4  -7  -3    2.20    6.40
  11  -4  -3   18.40    5.40
  11  -4  -3    9.50    7.40
  -4  -7  -3   21.60   10.40
  -7  11  -3   -4.60    7.60
 -11   4   3   26.60    9.40
   4   7   3   13.70    8.70
 -11   4   3    9.40    7.60
 -11   4   3   19.40   11.90
   7 -11   3    8.20    5.80
 -11   4   3   13.70    8.70
   7 -11   3   12.00   10.10
   7 -11   3   15.40    8.20
 -11   4   3   15.40    7.00
   4   7   3    0.20    5.90
   4   7   3   14.20   10.00
 -11   4   3   14.00   11.20
 -11   4   3   23.70   11.00
  -7  -7  -3   72.99   18.90
  -7  -7  -3   34.70   12.50
  -7  14  -3   54.79   19.10
  -7  -7  -3   62.69   13.20
  14  -7  -3   96.69   20.70
  -7  14  -3   58.79   10.90
  14  -7  -3   72.49   14.80
  -7  14  -3   50.79   18.20
  -7  -7  -3   51.09   12.30
  -7  -7  -3   59.89   17.70
  -7  14  -3   68.69   19.30
  14  -7  -3   63.49   16.60
 -14   7   3   34.50   17.70
 -14   7   3   66.49   17.90
   7   7   3   78.69   15.00
   7 -14   3   42.00   16.50
   7   7   3   75.79   18.30
   7   7   3   59.09   16.20
 -14   7   3   50.59   12.60
 -14   7   3   64.39   17.10
 -14   7   3   55.79   18.10
   7   7   3   62.09   12.80
   7 -14   3   89.59   21.30
 -14   7   3   84.49   17.10
   7 -14   3   61.19   11.20
 -14   7   3   43.90   20.00
   7 -14   3   49.10   14.20
  -8  -5  -3   15.40    7.40
  -8  -5  -3   17.80   10.30
  -5  13  -3   -9.00    7.00
  -8  -5  -3    0.90    7.20
  13  -8  -3    6.10    6.70
  -8  -5  -3    8.10    9.50
  -5  13  -3   14.00   12.30
[truncated: 3,695,030 more chars]
